# Supplementary material for: Reassessing endothelial-to-mesenchymal transition in mouse bone marrow: insights from lineage tracing models
Source: Nat Commun. 2023 Dec 20;14:8461. doi: 10.1038/s41467-023-44312-w (PMC10733381; doi:10.1038/s41467-023-44312-w)
Supplement: Supplementary file 3 — Supplementary Data 1 [file 41467_2023_44312_MOESM3_ESM.xlsx]

## Sheet: Supplementary Data 1
Supplementary Data 1 Cluster annotation in the scRNA-seq of postnatal mouse bone marrow cells
A list of the top 50 marker genes in the EC/BMSC clusters identified in the scRNA-seq of collagenase-digested bone and bone marrow cells from 5-week-old wild-type mice. t-SNE visualizations of cell clusters are displayed in Fig. 1. Statistical significance was determined by two-tailed Wilcox rank-sum test (Bonferroni).

## Sheet: bo and bm
Cluster	Group	Cluster identification			Total cell numbers		Pecam1 expressing numbers	Pecam1 expressing ratios (%)	Cdh5 expressing numbers	Cdh5 expressing ratios (%)	Emcn expressing numbers	Emcn expressing ratios (%)	Tek expressing numbers	Tek expressing ratios (%)	Prrx1 expressing numbers	Prrx1 expressing ratios (%)	Lepr expressing numbers	Lepr expressing ratios (%)	Col1a1 expressing numbers	Col1a1 expressing ratios (%)	Pdgfra expressing numbers	Pdgfra expressing ratios (%)
0	L1	Lepr+ Lplhigh Adipoqhigh			2416		23	0.951987	11	0.455298	30	1.24172	6	0.248344	1754	72.5993	2379	98.4685	1598	66.1424	1857	76.8626
5	L2	Lepr+ Spp1high Wif1high			923		13	1.40845	5	0.541712	9	0.975081	7	0.758397	799	86.5655	811	87.8657	842	91.2243	682	73.8895
12	L3	Lepr+ Foshigh			579		11	1.89983	1	0.172712	5	0.863558	0	0	466	80.4836	573	98.9637	431	74.4387	475	82.038
21	O1	Col1a1+ Bglaphigh Car3high			217		7	3.22581	0	0	2	0.921659	2	0.921659	178	82.0276	74	34.1014	217	100	193	88.9401
24	O2	Col1a1+ Col11a1high			197		0	0	1	0.507614	0	0	0	0	49	24.8731	3	1.52284	195	98.9848	68	34.5178
27	C	Col2a1+			118		5	4.23729	1	0.847458	1	0.847458	0	0	3	2.54237	6	5.08475	88	74.5763	6	5.08475
14	S/P	Acta2+			425		13	3.05882	8	1.88235	66	15.5294	7	1.64706	294	69.1765	71	16.7059	308	72.4706	24	5.64706
10	E1	Cdh5+ Fabp4 high			606		529	87.2937	538	88.7789	526	86.7987	393	64.8515	28	4.62046	115	18.9769	311	51.3201	29	4.78548
29	E2	Cdh5+ Cldn5 high			73		72	98.6301	57	78.0822	39	53.4247	57	78.0822	8	10.9589	15	20.5479	42	57.5342	5	6.84932
				Sum	5554
gene	cluster	pct.1	pct.2	avg_logFC	p_val	p_val_adj
Igfbp5	0	1	0.35	2.58928	0	0
Cxcl12	0	1	0.426	2.51511	0	0
Lpl	0	1	0.336	2.45285	0	0
Adipoq	0	0.987	0.299	2.27099	0	0
Lepr	0	0.988	0.278	2.25257	0	0
Chrdl1	0	0.983	0.291	2.17788	0	0
Serping1	0	0.993	0.295	2.14323	0	0
Kitl	0	0.989	0.268	2.12008	0	0
Esm1	0	0.981	0.295	2.11324	0	0
Ibsp	0	0.933	0.293	2.09308	0	0
Plpp3	0	0.993	0.332	2.06365	0	0
Gas6	0	0.996	0.283	2.05834	0	0
Hp	0	0.988	0.496	2.05382	0	0
Cxcl14	0	0.988	0.323	2.05317	0	0
Gpx3	0	0.981	0.308	1.98962	0	0
Pappa	0	0.966	0.241	1.93442	0	0
Gdpd2	0	0.964	0.288	1.88231	0	0
Cp	0	0.967	0.279	1.84732	0	0
Bmp4	0	0.91	0.299	1.84319	0	0
Ebf3	0	0.966	0.268	1.83578	0	0
C4b	0	0.937	0.284	1.82872	0	0
Bgn	0	0.994	0.341	1.82359	0	0
Fstl1	0	0.99	0.314	1.81381	0	0
Igfbp4	0	1	0.757	1.81297	0	0
Foxc1	0	0.966	0.273	1.79059	0	0
Agt	0	0.945	0.248	1.7747	0	0
Cdh11	0	0.98	0.303	1.75537	0	0
Igfbp3	0	0.84	0.28	1.7515	0	0
Clu	0	0.96	0.382	1.74517	0	0
Trf	0	0.786	0.594	1.71815	0	0
Rarres2	0	0.925	0.278	1.7117	0	0
Mme	0	0.923	0.278	1.69023	0	0
Fbln5	0	0.954	0.281	1.67523	0	0
Tmem176a	0	0.987	0.67	1.66293	0	0
Plxdc2	0	0.935	0.295	1.6221	0	0
Epas1	0	0.958	0.325	1.6137	0	0
C1ra	0	0.912	0.298	1.6131	0	0
Fst	0	0.901	0.239	1.60476	0	0
Col6a1	0	0.96	0.325	1.60296	0	0
Fbn1	0	0.943	0.317	1.60278	0	0
Dpep1	0	0.921	0.274	1.59886	0	0
Islr	0	0.949	0.251	1.57981	0	0
Bmp6	0	0.893	0.221	1.56515	0	0
Cyp1b1	0	0.906	0.255	1.55958	0	0
Prelp	0	0.878	0.269	1.55549	0	0
Fmo2	0	0.842	0.207	1.54133	0	0
Sfrp4	0	0.839	0.235	1.5408	0	0
Ogn	0	0.918	0.293	1.52912	0	0
Snai2	0	0.887	0.263	1.52252	0	0
Apoe	0	0.995	0.643	1.51818	0	0
Spp1	5	0.86	0.228	3.05694	0	0
Mmp13	5	0.923	0.243	2.50926	0	0
Tnc	5	0.999	0.293	2.41004	0	0
Wif1	5	0.875	0.127	2.15748	0	0
Col8a1	5	0.876	0.16	2.1482	0	0
Limch1	5	0.974	0.228	2.0641	0	0
Alpl	5	0.948	0.261	2.02966	0	0
Serpine2	5	0.999	0.518	1.89057	0	0
Lifr	5	0.983	0.341	1.76754	0	0
Olfml2b	5	0.971	0.3	1.72288	0	0
Olfml3	5	0.954	0.263	1.666	0	0
Cfh	5	0.991	0.319	1.64657	0	0
Igfbp4	5	0.983	0.78	1.5936	0	0
Fbln5	5	0.901	0.344	1.51969	0	0
Fap	5	0.946	0.28	1.46871	0	0
Fstl1	5	0.976	0.375	1.46358	0	0
Gja1	5	0.989	0.421	1.46176	0	0
Igf1	5	0.917	0.339	1.43551	0	0
Tpm1	5	0.997	0.599	1.43173	0	0
Postn	5	0.646	0.097	1.42896	1.34517e-230	2.69033e-227
Kcnk2	5	0.772	0.108	1.41317	0	0
Gas6	5	0.978	0.347	1.40784	0	0
Ncam1	5	0.844	0.242	1.39078	0	0
Col12a1	5	0.883	0.227	1.37978	0	0
Cdh11	5	0.992	0.362	1.37586	0	0
Dpysl3	5	0.947	0.289	1.3647	0	0
Sdc2	5	0.96	0.326	1.34636	0	0
Mmp14	5	0.96	0.332	1.3428	0	0
Ctgf	5	0.853	0.288	1.33553	7.10691e-282	1.42138e-278
Palld	5	0.959	0.337	1.30512	0	0
Bgn	5	0.993	0.399	1.29225	0	0
Islr	5	0.973	0.312	1.29014	0	0
Id3	5	0.961	0.38	1.27841	0	0
Rspo3	5	0.888	0.262	1.27512	0	0
Fn1	5	0.688	0.143	1.26984	2.16378e-171	4.32757e-168
Angpt4	5	0.765	0.128	1.24534	0	0
Mmp9	5	0.457	0.127	1.24497	4.76416e-34	9.52832e-31
Adamts5	5	0.925	0.291	1.22975	0	0
Ogn	5	0.945	0.347	1.22928	0	0
Gas1	5	0.83	0.25	1.20451	8.55292e-304	1.71058e-300
Cdh2	5	0.927	0.296	1.19441	0	0
Serpinh1	5	0.989	0.389	1.17801	0	0
Cald1	5	0.991	0.385	1.16337	0	0
Fbn1	5	0.948	0.372	1.16255	0	0
Fat1	5	0.937	0.287	1.16203	0	0
Mdk	5	0.914	0.304	1.15362	0	0
Cxcl14	5	0.922	0.386	1.15264	1.08167e-268	2.16335e-265
Lum	5	0.493	0.163	1.14011	1.48284e-38	2.96568e-35
Plxna2	5	0.845	0.271	1.13208	5.83856e-303	1.16771e-299
Tnfrsf19	5	0.884	0.233	1.11864	0	0
Fabp4	10	0.965	0.195	3.47102	0	0
Kdr	10	0.965	0.08	2.71288	0	0
Tfpi	10	0.954	0.407	2.54236	0	0
Plvap	10	0.936	0.087	2.34278	0	0
Ctsl	10	0.955	0.496	2.23303	4.36247e-285	8.72495e-282
Mmrn2	10	0.917	0.087	2.22763	0	0
Lrg1	10	0.916	0.169	2.20512	0	0
Egfl7	10	0.967	0.442	2.19973	0	0
Mafb	10	0.97	0.327	2.1894	0	0
Il6st	10	0.931	0.41	2.15706	1.13481e-269	2.26962e-266
Cdh5	10	0.889	0.082	2.09976	0	0
Timp3	10	0.916	0.199	2.09081	0	0
Flt1	10	0.871	0.092	2.06399	0	0
Flt4	10	0.88	0.056	2.05013	0	0
Emcn	10	0.936	0.175	2.01955	0	0
Eng	10	0.944	0.479	2.01657	1.17986e-306	2.35973e-303
Gpihbp1	10	0.843	0.053	2.01239	0	0
Stab1	10	0.929	0.148	1.98709	0	0
Abcc9	10	0.964	0.258	1.98	0	0
Ubd	10	0.87	0.07	1.97367	0	0
Clca3a1	10	0.919	0.118	1.94012	0	0
Selenop	10	0.967	0.588	1.92699	2.15663e-281	4.31327e-278
Ptprb	10	0.868	0.054	1.9226	0	0
Cldn5	10	0.827	0.06	1.87104	0	0
Stab2	10	0.893	0.075	1.86846	0	0
Sh3bp5	10	0.894	0.287	1.72255	1.39321e-284	2.78643e-281
Esam	10	0.881	0.129	1.68531	0	0
Hspg2	10	0.927	0.254	1.67097	0	0
Fam167b	10	0.84	0.055	1.61066	0	0
Gpm6a	10	0.848	0.049	1.58335	0	0
Nr2f2	10	0.853	0.154	1.53488	0	0
Adamts5	10	0.85	0.306	1.52886	1.44683e-182	2.89367e-179
Ackr1	10	0.767	0.057	1.50765	0	0
Rbp1	10	0.851	0.327	1.50334	5.07576e-213	1.01515e-209
Mrc1	10	0.926	0.145	1.49833	0	0
Slco2a1	10	0.718	0.088	1.48437	5.19842e-221	1.03968e-217
Tm4sf1	10	0.896	0.209	1.48112	0	0
Rasip1	10	0.837	0.102	1.47834	0	0
Sox18	10	0.789	0.067	1.47656	0	0
Pecam1	10	0.944	0.549	1.47233	4.33276e-261	8.66551e-258
Adamts1	10	0.749	0.229	1.43203	5.45826e-152	1.09165e-148
Cavin2	10	0.868	0.25	1.42817	1.28679e-271	2.57358e-268
F8	10	0.802	0.129	1.41246	3.33347e-298	6.66695e-295
Map4k5	10	0.848	0.398	1.4123	1.62339e-199	3.24678e-196
Ets1	10	0.922	0.418	1.38559	1.06764e-229	2.13529e-226
Tspan7	10	0.81	0.135	1.37469	2.32534e-279	4.65068e-276
Ly6a	10	0.733	0.249	1.36008	8.65352e-146	1.7307e-142
Dab2	10	0.865	0.233	1.35208	7.70135e-279	1.54027e-275
Robo4	10	0.781	0.076	1.33547	0	0
Npr1	10	0.809	0.137	1.33434	1.42619e-300	2.85237e-297
Fos	12	0.981	0.587	2.40238	1.7313e-298	3.4626e-295
Cyr61	12	0.896	0.257	2.21024	1.55148e-273	3.10297e-270
Fosb	12	0.96	0.508	2.11027	7.45574e-272	1.49115e-268
Egr1	12	0.955	0.443	1.8614	5.80731e-252	1.16146e-248
Jun	12	0.943	0.668	1.81094	1.02164e-213	2.04329e-210
Zfp36l1	12	0.986	0.575	1.73665	3.00282e-270	6.00565e-267
Dusp1	12	0.893	0.461	1.67883	3.42354e-192	6.84707e-189
Errfi1	12	0.953	0.318	1.59053	9.38606e-285	1.87721e-281
Lpl	12	1	0.408	1.53021	6.00299e-262	1.2006e-258
Igfbp5	12	1	0.419	1.51859	9.59483e-256	1.91897e-252
Grem1	12	0.903	0.242	1.5159	6.13168e-282	1.22634e-278
Cxcl12	12	1	0.488	1.50893	1.50422e-227	3.00845e-224
Plpp3	12	0.998	0.403	1.5069	2.48859e-283	4.97718e-280
Id3	12	0.965	0.392	1.49055	4.37706e-228	8.75411e-225
Kitl	12	0.997	0.346	1.47228	8.40044e-279	1.68009e-275
Adipoq	12	0.981	0.374	1.46796	5.61716e-252	1.12343e-248
Esm1	12	0.988	0.368	1.46436	6.39363e-274	1.27873e-270
Cxcl14	12	0.991	0.394	1.44281	1.78604e-260	3.57208e-257
Ebf3	12	0.993	0.342	1.44141	1.11236e-292	2.22473e-289
Gpx3	12	0.986	0.38	1.4234	2.45175e-250	4.9035e-247
Ibsp	12	0.957	0.361	1.42093	4.14172e-225	8.28343e-222
Hp	12	0.995	0.549	1.40382	1.7652e-245	3.53041e-242
Serping1	12	0.997	0.37	1.39909	8.14108e-269	1.62822e-265
Cdh11	12	0.998	0.375	1.397	8.83971e-281	1.76794e-277
Lepr	12	0.997	0.354	1.34644	5.38398e-270	1.0768e-266
Rarres2	12	0.965	0.346	1.33821	1.49662e-266	2.99324e-263
Chrdl1	12	0.979	0.366	1.31475	1.17973e-253	2.35946e-250
Adamts1	12	0.772	0.229	1.30234	4.06233e-174	8.12466e-171
Slc6a6	12	0.965	0.625	1.29987	8.94136e-209	1.78827e-205
Gas6	12	1	0.359	1.29705	4.75048e-237	9.50095e-234
Fst	12	0.936	0.309	1.29236	1.58075e-258	3.1615e-255
Pappa	12	0.972	0.319	1.28498	8.07851e-253	1.6157e-249
Foxc1	12	0.964	0.348	1.27414	1.26599e-239	2.53198e-236
Sfrp4	12	0.917	0.297	1.25456	4.427e-252	8.85401e-249
Cp	12	0.971	0.353	1.254	6.85276e-238	1.37055e-234
Arrdc4	12	0.934	0.39	1.25239	7.97188e-236	1.59438e-232
Mme	12	0.974	0.346	1.24314	1.83203e-270	3.66406e-267
Amotl2	12	0.893	0.287	1.23166	3.31556e-228	6.63111e-225
C4b	12	0.957	0.353	1.22902	2.35323e-239	4.70647e-236
Gdpd2	12	0.969	0.361	1.2153	7.47007e-236	1.49401e-232
Gja1	12	0.965	0.433	1.21329	7.26385e-221	1.45277e-217
Tgfbr3	12	0.962	0.444	1.21086	2.45588e-235	4.91177e-232
Socs3	12	0.848	0.348	1.20831	2.02543e-173	4.05085e-170
Cebpd	12	0.851	0.492	1.20064	3.49716e-142	6.99432e-139
Bmp4	12	0.921	0.364	1.1997	3.35044e-216	6.70087e-213
Igfbp4	12	1	0.783	1.19893	3.207e-209	6.41401e-206
Slc5a3	12	0.891	0.396	1.19778	7.99645e-189	1.59929e-185
Ltbp2	12	0.876	0.287	1.19561	3.73753e-219	7.47506e-216
Cyp1b1	12	0.945	0.324	1.18871	9.92466e-254	1.98493e-250
Ctgf	12	0.767	0.302	1.18655	1.51684e-118	3.03367e-115
Rgs5	14	0.946	0.138	4.91245	9.45681e-284	1.89136e-280
Acta2	14	0.767	0.079	3.26474	1.18059e-166	2.36118e-163
Mgp	14	0.972	0.188	2.98399	6.89957e-273	1.37991e-269
Tagln	14	0.784	0.188	2.8961	1.02354e-143	2.04709e-140
Myh11	14	0.805	0.065	2.74542	7.56585e-220	1.51317e-216
Tpm2	14	0.901	0.314	2.48386	1.18211e-203	2.36422e-200
Sparcl1	14	0.885	0.032	2.40133	0	0
Col3a1	14	0.972	0.254	2.39083	2.82074e-244	5.64148e-241
Myl9	14	0.821	0.301	2.16731	4.2909e-128	8.58181e-125
Aspn	14	0.88	0.033	2.1331	0	0
Notch3	14	0.965	0.243	2.12163	2.81887e-287	5.63774e-284
Ndufa4l2	14	0.906	0.069	2.10941	0	0
S100a6	14	0.948	0.347	2.0362	8.04084e-212	1.60817e-208
Col4a1	14	0.988	0.376	1.99448	8.28378e-221	1.65676e-217
Crip1	14	0.974	0.745	1.96877	7.18232e-175	1.43646e-171
Igfbp7	14	0.96	0.412	1.96471	1.76691e-224	3.53381e-221
Fabp4	14	0.918	0.204	1.85752	1.1474e-201	2.29481e-198
Cygb	14	0.946	0.196	1.85746	0	0
Col5a3	14	0.969	0.236	1.85298	1.06396e-237	2.12793e-234
Col4a2	14	0.976	0.347	1.83168	8.10287e-232	1.62057e-228
Steap4	14	0.925	0.287	1.78343	3.16174e-173	6.32349e-170
Cavin1	14	0.939	0.38	1.75343	3.17346e-207	6.34693e-204
Aoc3	14	0.918	0.195	1.73033	9.11503e-290	1.82301e-286
Mustn1	14	0.727	0.092	1.71483	1.41745e-152	2.83489e-149
Meg3	14	0.541	0.098	1.62844	4.48273e-13	8.96546e-10
Olfr558	14	0.781	0.001	1.616	0	0
Rgs4	14	0.788	0.136	1.61374	5.99641e-173	1.19928e-169
Tm4sf1	14	0.904	0.216	1.61263	7.48815e-218	1.49763e-214
Cpe	14	0.889	0.109	1.6112	4.22281e-209	8.44561e-206
Col18a1	14	0.795	0.146	1.59263	1.39314e-162	2.78627e-159
Gsn	14	0.934	0.393	1.5885	3.42345e-188	6.84689e-185
Tinagl1	14	0.819	0.123	1.55809	8.47209e-180	1.69442e-176
Abcc9	14	0.939	0.266	1.53653	1.31062e-222	2.62125e-219
Nr2f2	14	0.812	0.162	1.51785	2.36129e-163	4.72258e-160
H2-M9	14	0.849	0.004	1.51109	0	0
Olfml2a	14	0.852	0.236	1.49499	6.06443e-170	1.21289e-166
Mcam	14	0.859	0.11	1.49444	7.6375e-261	1.5275e-257
Ppp1r14a	14	0.826	0.113	1.46781	1.69319e-264	3.38639e-261
Bcam	14	0.713	0.121	1.46316	2.19525e-117	4.39051e-114
Gm13889	14	0.746	0.156	1.4491	2.50755e-120	5.0151e-117
Timp3	14	0.824	0.209	1.43054	1.86038e-143	3.72077e-140
Mfge8	14	0.906	0.427	1.42824	2.50519e-162	5.01037e-159
Hspb1	14	0.807	0.122	1.4183	1.90779e-199	3.81558e-196
Col6a2	14	0.746	0.338	1.40606	2.9933e-47	5.9866e-44
Kcnj8	14	0.915	0.09	1.40372	0	0
Mylk	14	0.953	0.391	1.37879	4.21364e-176	8.42728e-173
Crispld2	14	0.609	0.06	1.35204	3.28278e-63	6.56557e-60
Cald1	14	0.979	0.403	1.33185	3.6261e-172	7.2522e-169
Thy1	14	0.906	0.119	1.3273	0	0
Gucy1a1	14	0.838	0.189	1.31104	2.08989e-194	4.17979e-191
Col1a1	21	1	0.437	4.97608	1.1662e-152	2.3324e-149
Bglap	21	0.908	0.275	4.69357	1.02363e-112	2.04727e-109
Col1a2	21	1	0.506	4.49796	1.03391e-149	2.06783e-146
Bglap2	21	0.926	0.17	4.3702	1.05621e-123	2.11242e-120
Sparc	21	1	0.484	3.31767	1.61385e-149	3.2277e-146
Col11a1	21	1	0.206	3.23624	4.05204e-162	8.10407e-159
Car3	21	0.995	0.249	2.95296	4.92154e-161	9.84307e-158
Col11a2	21	0.995	0.121	2.91347	1.91168e-156	3.82336e-153
Col5a2	21	1	0.298	2.90302	1.18936e-160	2.37871e-157
Dcn	21	1	0.266	2.67258	2.54004e-152	5.08007e-149
Serpinf1	21	1	0.401	2.59288	4.64021e-149	9.28041e-146
Ifitm5	21	0.991	0.229	2.20264	1.55522e-185	3.11044e-182
Sgms2	21	0.995	0.283	2.11051	2.25305e-156	4.5061e-153
Cpe	21	1	0.117	2.07995	1.26767e-174	2.53534e-171
Dmp1	21	0.728	0.057	2.00379	8.11866e-119	1.62373e-115
Smpd3	21	0.995	0.118	1.99987	3.86183e-195	7.72366e-192
Lum	21	0.912	0.172	1.98675	1.99134e-123	3.98267e-120
Cthrc1	21	0.982	0.061	1.98255	1.46296e-250	2.92593e-247
Serpinh1	21	1	0.413	1.95395	4.22876e-140	8.45752e-137
Plod2	21	1	0.27	1.94291	2.6143e-166	5.22861e-163
Nupr1	21	0.977	0.307	1.89844	9.83058e-143	1.96612e-139
Col22a1	21	0.982	0.028	1.87868	3.33818e-284	6.67637e-281
Ibsp	21	1	0.373	1.79761	2.11812e-103	4.23624e-100
Nrp2	21	0.995	0.371	1.71106	6.07484e-129	1.21497e-125
Mmp2	21	0.991	0.198	1.69845	2.47516e-164	4.95032e-161
Creb3l1	21	1	0.234	1.67915	8.45735e-170	1.69147e-166
Lox	21	1	0.32	1.65535	2.00026e-143	4.00052e-140
Col5a1	21	0.991	0.336	1.63144	1.21749e-139	2.43497e-136
Ptgis	21	0.991	0.128	1.60909	1.07071e-224	2.14143e-221
Kazald1	21	0.995	0.2	1.60368	2.31188e-179	4.62375e-176
Wisp1	21	0.977	0.099	1.6002	4.88172e-196	9.76344e-193
Pcsk6	21	0.991	0.07	1.55538	7.47858e-259	1.49572e-255
Cgref1	21	0.982	0.037	1.54956	0	0
Slc13a5	21	0.972	0.031	1.5438	4.94682e-303	9.89363e-300
Fkbp11	21	0.986	0.409	1.52077	1.61638e-134	3.23277e-131
Cpz	21	0.982	0.044	1.5148	9.65095e-281	1.93019e-277
Tmem119	21	0.986	0.203	1.50756	7.07281e-168	1.41456e-164
Rcn3	21	0.991	0.46	1.47153	4.27637e-120	8.55275e-117
Fkbp10	21	0.995	0.3	1.46676	5.97703e-146	1.19541e-142
Timp1	21	0.968	0.146	1.46242	6.22757e-185	1.24551e-181
Phex	21	0.899	0.166	1.45499	3.25667e-134	6.51335e-131
Alpl	21	0.977	0.288	1.44081	8.70371e-125	1.74074e-121
Satb2	21	0.995	0.245	1.43042	4.92418e-158	9.84835e-155
Bmp1	21	0.977	0.335	1.4052	5.10207e-128	1.02041e-124
Cdo1	21	0.922	0.139	1.35693	3.07994e-176	6.15988e-173
Cadm1	21	0.963	0.142	1.33185	2.60235e-173	5.20471e-170
Fn1	21	0.949	0.162	1.32617	1.08635e-118	2.1727e-115
Bambi	21	0.954	0.305	1.31407	9.9601e-124	1.99202e-120
Fkbp7	21	0.986	0.29	1.31023	4.47205e-139	8.94411e-136
Kdelr2	21	1	0.659	1.30411	1.20622e-113	2.41244e-110
Col11a2	24	0.954	0.123	3.30366	1.73069e-124	3.46137e-121
Col1a1	24	0.99	0.438	3.1101	8.03969e-126	1.60794e-122
Bglap	24	0.909	0.276	2.98975	5.41789e-99	1.08358e-95
Col1a2	24	0.99	0.506	2.60783	1.6058e-117	3.2116e-114
Bglap2	24	0.858	0.172	2.56237	1.0326e-80	2.06519e-77
Col11a1	24	0.934	0.208	2.04819	1.00042e-107	2.00083e-104
Smpd3	24	0.751	0.122	1.96989	6.32567e-58	1.26513e-54
Gm26917	24	0.807	0.678	1.88984	1.62902e-25	3.25804e-22
Ptprs	24	0.858	0.597	1.8362	4.52318e-63	9.04636e-60
Itga10	24	0.65	0.132	1.62705	7.72057e-31	1.54411e-27
Slc13a5	24	0.726	0.035	1.61186	1.85458e-96	3.70915e-93
Nrp2	24	0.787	0.374	1.51597	4.32481e-40	8.64962e-37
Spp1	24	0.35	0.26	1.49612	3.28401e-06	0.00656801
Pth1r	24	0.756	0.236	1.49576	5.90393e-40	1.18079e-36
Plod2	24	0.706	0.274	1.41243	1.48278e-29	2.96556e-26
Bmp1	24	0.721	0.338	1.40568	7.26576e-32	1.45315e-28
Col5a2	24	0.878	0.301	1.393	4.21165e-67	8.42331e-64
Dmp1	24	0.614	0.059	1.37679	1.86888e-43	3.73776e-40
Satb2	24	0.909	0.247	1.29776	1.91065e-96	3.8213e-93
Pdzd2	24	0.817	0.25	1.24715	2.34384e-82	4.68769e-79
Cpe	24	0.563	0.123	1.24164	6.39966e-07	0.00127993
Neat1	24	0.827	0.707	1.23573	9.11893e-19	1.82379e-15
Col22a1	24	0.579	0.034	1.23536	1.97841e-19	3.95683e-16
Fgfr1	24	0.609	0.285	1.15054	8.58545e-10	1.71709e-06
Col24a1	24	0.396	0.015	1.1469	7.77892e-07	0.00155578
Car3	24	0.675	0.253	1.13773	1.5296e-23	3.05921e-20
Ano1	24	0.508	0.059	1.12826	7.10264e-06	0.0142053
Nupr1	24	0.629	0.311	1.11251	9.4617e-13	1.89234e-09
Fn1	24	0.746	0.165	1.0478	6.67886e-46	1.33577e-42
Sparc	24	0.98	0.485	1.0013	7.80514e-52	1.56103e-48
Cdh2	24	0.716	0.324	0.946594	2.17328e-20	4.34657e-17
Serpinf1	24	0.655	0.406	0.939556	1.77715e-11	3.55429e-08
Robo2	24	0.492	0.11	0.933231	2.12696e-05	0.0425393
Dcn	24	0.64	0.271	0.894233	1.12561e-08	2.25123e-05
Lox	24	0.629	0.325	0.821027	1.70053e-07	0.000340106
Cgref1	24	0.305	0.045	0.814046	1.87645e-20	3.7529e-17
P4ha1	24	0.863	0.361	0.806293	1.01782e-43	2.03564e-40
Gxylt2	24	0.335	0.187	0.761729	3.99515e-08	7.99031e-05
Cemip	24	0.761	0.036	0.725176	1.6948e-163	3.38959e-160
Tmem119	24	0.32	0.212	0.722871	1.86068e-06	0.00372135
Peg3	24	0.761	0.116	0.711291	1.15567e-85	2.31135e-82
Raph1	24	0.756	0.362	0.688432	1.85928e-17	3.71857e-14
Dlx3	24	0.736	0.043	0.686215	3.4062e-245	6.81241e-242
Mef2c	24	0.695	0.628	0.678988	4.46379e-08	8.92757e-05
Slit2	24	0.355	0.167	0.674834	8.99436e-07	0.00179887
Col13a1	24	0.284	0.062	0.665886	2.12374e-27	4.24748e-24
Slc9a2	24	0.553	0.06	0.611664	6.14302e-31	1.2286e-27
Chn1	24	0.264	0.134	0.592761	7.37441e-25	1.47488e-21
Cadm1	24	0.284	0.151	0.586499	6.41784e-21	1.28357e-17
Irx5	24	0.655	0.184	0.583468	5.45909e-28	1.09182e-24
Col2a1	27	1	0.163	6.19243	1.00693e-94	2.01387e-91
3110079O15Rik	27	1	0.031	4.84648	4.02137e-98	8.04273e-95
Hapln1	27	1	0.038	4.37949	1.44595e-104	2.89191e-101
Col9a1	27	1	0.027	4.29955	1.37564e-100	2.75129e-97
Acan	27	1	0.049	4.29003	2.13026e-108	4.26051e-105
Col9a3	27	1	0.042	4.15724	3.97246e-99	7.94493e-96
Col11a1	27	1	0.211	3.91021	2.01259e-91	4.02519e-88
Comp	27	0.975	0.108	3.80665	8.66495e-89	1.73299e-85
Col9a2	27	0.983	0.096	3.75453	4.1756e-96	8.35119e-93
Mgp	27	0.975	0.201	3.68816	4.0088e-77	8.01759e-74
Cnmd	27	1	0.04	3.50513	3.35854e-129	6.71708e-126
Col11a2	27	0.975	0.126	3.38693	9.14072e-83	1.82814e-79
Ppa1	27	0.915	0.49	3.23386	1.86757e-48	3.73514e-45
Chad	27	0.983	0.055	3.21284	1.8567e-103	3.7134e-100
Mia	27	0.966	0.073	3.16138	1.66203e-109	3.32406e-106
Fxyd2	27	0.932	0.091	3.12479	5.09372e-91	1.01874e-87
Matn3	27	0.932	0.02	3.11762	9.87638e-101	1.97528e-97
Fn1	27	0.983	0.166	3.08589	1.53748e-78	3.07497e-75
Col27a1	27	0.915	0.233	3.01022	7.98913e-69	1.59783e-65
Sparc	27	1	0.487	2.77426	1.98566e-78	3.97132e-75
Spp1	27	0.898	0.257	2.75865	1.15303e-32	2.30605e-29
Fmod	27	0.975	0.073	2.6989	3.06948e-122	6.13896e-119
Pcolce2	27	0.949	0.02	2.5664	3.50291e-153	7.00582e-150
Smpd3	27	0.907	0.124	2.5294	1.02648e-74	2.05295e-71
Scrg1	27	0.949	0.03	2.51567	1.19107e-162	2.38215e-159
Matn1	27	0.975	0.006	2.43685	3.41488e-174	6.82976e-171
Cdkn1c	27	0.958	0.316	2.40111	1.46316e-67	2.92632e-64
Panx3	27	0.932	0.06	2.32144	1.29799e-156	2.59597e-153
Pth1r	27	0.975	0.237	2.30671	1.79967e-78	3.59934e-75
Sox9	27	0.907	0.147	2.22599	6.21803e-78	1.24361e-74
Ccdc80	27	0.992	0.216	2.18014	5.1719e-89	1.03438e-85
C1qtnf3	27	0.924	0.004	2.05525	3.90977e-234	7.81954e-231
Crispld1	27	0.915	0.116	2.05128	7.47567e-91	1.49513e-87
Chst11	27	1	0.361	2.00558	8.32464e-76	1.66493e-72
Cyr61	27	1	0.273	1.95878	5.0411e-76	1.00822e-72
Cpe	27	0.992	0.122	1.94017	2.04541e-88	4.09083e-85
Klf2	27	0.992	0.311	1.90967	2.01005e-64	4.02009e-61
Fxyd3	27	1	0.008	1.88992	0	0
Plod2	27	0.975	0.275	1.86096	6.68468e-82	1.33694e-78
Sdc4	27	0.975	0.307	1.84045	5.88809e-75	1.17762e-71
Col6a3	27	0.975	0.197	1.84034	1.35162e-84	2.70324e-81
Atf3	27	0.924	0.212	1.82113	4.27614e-57	8.55228e-54
1500015O10Rik	27	0.932	0.16	1.80101	3.47539e-99	6.95078e-96
Alpl	27	0.924	0.293	1.77601	2.51066e-53	5.02131e-50
Ihh	27	0.941	0.002	1.7632	0	0
Epyc	27	0.915	0.002	1.75686	0	0
Mfge8	27	0.966	0.435	1.71244	2.17182e-61	4.34364e-58
Ucma	27	0.898	0.001	1.6981	0	0
Tnni2	27	0.975	0.103	1.69718	4.00271e-132	8.00543e-129
Papss2	27	0.881	0.321	1.69196	1.10147e-52	2.20295e-49
Cldn5	29	0.986	0.082	3.3181	1.11331e-90	2.22661e-87
Ptprb	29	0.986	0.078	2.50054	3.52455e-111	7.04911e-108
Ly6c1	29	0.959	0.043	2.49468	2.04e-128	4.08e-125
Egfl7	29	1	0.458	2.33792	7.13096e-48	1.42619e-44
Mmrn2	29	0.986	0.112	2.33656	5.89147e-91	1.17829e-87
Flt1	29	0.932	0.115	2.23038	7.68729e-67	1.53746e-63
Podxl	29	0.973	0.083	2.13822	1.78036e-126	3.56071e-123
Eln	29	0.945	0.078	2.13786	3.90438e-66	7.80875e-63
Esam	29	0.986	0.151	2.13486	2.50291e-83	5.00582e-80
Fbln2	29	1	0.028	2.07992	7.29792e-138	1.45958e-134
Sox18	29	0.822	0.089	2.07424	1.73468e-52	3.46935e-49
Timp3	29	0.89	0.221	2.03443	2.09157e-35	4.18315e-32
Tm4sf1	29	0.986	0.229	2.03335	1.72491e-57	3.44981e-54
Ramp2	29	0.973	0.215	1.97686	2.19303e-61	4.38607e-58
Mgp	29	0.808	0.204	1.96693	2.09627e-21	4.19254e-18
Ly6a	29	0.973	0.263	1.9544	8.35619e-55	1.67124e-51
Pecam1	29	0.986	0.561	1.92237	2.94254e-45	5.88509e-42
Sema3g	29	0.959	0.033	1.89819	2.53203e-165	5.06405e-162
Cav1	29	0.89	0.037	1.89553	4.0034e-123	8.00681e-120
Mcam	29	0.973	0.125	1.88296	8.03213e-70	1.60643e-66
Stmn2	29	0.767	0.022	1.84808	1.35584e-134	2.71168e-131
Ltbp4	29	0.918	0.052	1.8225	1.44787e-88	2.89575e-85
Slc9a3r2	29	0.836	0.228	1.72406	2.06295e-28	4.12589e-25
Cavin2	29	0.945	0.269	1.72175	1.94775e-46	3.8955e-43
Eng	29	0.986	0.493	1.70151	4.6214e-35	9.24281e-32
Ace	29	0.781	0.139	1.6368	8.99964e-27	1.79993e-23
She	29	0.945	0.065	1.63476	1.692e-119	3.38399e-116
Rasip1	29	0.973	0.123	1.60823	2.2966e-79	4.59321e-76
Sparcl1	29	0.932	0.049	1.59175	4.13457e-73	8.26914e-70
Crip2	29	0.904	0.305	1.53233	2.8535e-35	5.707e-32
Prex2	29	0.726	0.056	1.51416	1.42078e-42	2.84156e-39
Nfib	29	0.959	0.354	1.50998	9.65684e-38	1.93137e-34
Tie1	29	0.877	0.208	1.47692	5.04983e-43	1.00997e-39
Cavin1	29	0.945	0.391	1.47566	3.84916e-37	7.69831e-34
Gja5	29	0.795	0.067	1.47344	8.8188e-46	1.76376e-42
Adgrf5	29	0.945	0.347	1.47138	3.77447e-36	7.54893e-33
Epas1	29	0.986	0.409	1.4478	1.28829e-38	2.57659e-35
Cyyr1	29	0.795	0.166	1.44469	3.59947e-27	7.19893e-24
Rbp1	29	0.918	0.342	1.43975	3.22203e-32	6.44406e-29
Gja4	29	0.795	0.028	1.4275	8.71187e-128	1.74237e-124
Cdh5	29	0.808	0.107	1.24227	1.16887e-38	2.33774e-35
Efnb2	29	0.767	0.174	1.40235	1.48986e-20	2.97972e-17
Sox17	29	0.74	0.017	1.39984	2.74388e-112	5.48776e-109
Syt15	29	0.822	0.014	1.39709	8.21724e-181	1.64345e-177
Rflnb	29	0.726	0.292	1.39693	5.98623e-12	1.19725e-08
Ecscr	29	0.932	0.142	1.36377	8.63242e-68	1.72648e-64
Cd93	29	0.918	0.654	1.36204	1.99685e-24	3.99371e-21
Egfl8	29	0.726	0.099	1.35274	5.85121e-22	1.17024e-18
Ldb2	29	0.932	0.158	1.33043	9.86515e-51	1.97303e-47
Bcam	29	0.822	0.133	1.32939	1.50028e-34	3.00056e-31
