# Supplementary material for: Reassessing endothelial-to-mesenchymal transition in mouse bone marrow: insights from lineage tracing models
Source: Nat Commun. 2023 Dec 20;14:8461. doi: 10.1038/s41467-023-44312-w (PMC10733381; doi:10.1038/s41467-023-44312-w)
Supplement: Supplementary file 4 — Supplementary Data 2 [file 41467_2023_44312_MOESM4_ESM.xlsx]

## Sheet: Supplementary Data 2
Supplementary Data 2 Cluster annotation in the reanalyzed scRNA-seq datasets
A list of the top 50 marker genes in the EC/BMSC clusters identified in the reanalyzed scRNA-seq datasets. t-SNE visualizations of cell clusters are shown in Supplementary Fig. 2. Statistical significance was determined by two-tailed Wilcox rank-sum test (Bonferroni).

## Sheet: Tikhonova et al.
Cluster	Group	Cluster identification				Total cell numbers
0	L1	Lepr+ Mgphigh				1660
1	E1	Sinusoidal ECs 1				1124
2	L2	Lepr+ Wif1high Spp1high				769
3	O1	Col1a1+ Ostnhigh				323
4	O2	Col1a1+ Bglaphigh Car3high				294
6	E2	Arterial ECs				144
8	L3	Lepr+ Cdh5high				64
9	L4	Lepr+ Lplhigh				54
10	L5	Lepr+ Wif1high Spp1high 2				52
11	S/P	Smooth muscle cells/Pericytes				15
					Sum	4499
Cluster identification								Feature gene expression
gene	cluster	pct.1	pct.2	avg_logFC	p_val	p_val_adj		gene	cluster	expression_percentage	average_expression
Hp	0	0.995	0.61	2.51184	0	0		Acta2	E1	0.178	0.742856
Cxcl12	0	0.998	0.77	2.33048	0	0		Acta2	E2	0.694	0.827459
Adipoq	0	0.981	0.262	2.29795	0	0		Acta2	L1	0.542	1.04846
Esm1	0	0.977	0.201	2.14606	0	0		Acta2	L2	1.821	1.5413
Igfbp5	0	0.974	0.388	2.0574	0	0		Acta2	L3	0	0
Serping1	0	0.994	0.484	1.97527	0	0		Acta2	L4	1.852	1.28871
Mgp	0	0.973	0.627	1.94782	0	0		Acta2	L5	5.769	1.63467
Gas6	0	0.992	0.496	1.88664	0	0		Acta2	O1	44.582	1.65878
Lpl	0	0.904	0.316	1.76363	0	0		Acta2	O2	14.286	0.38795
Chrdl1	0	0.866	0.13	1.72342	0	0		Acta2	S	80	3.92718
Lepr	0	0.91	0.232	1.66304	0	0		Cdh5	E1	90.836	2.10322
Kitl	0	0.928	0.249	1.66287	0	0		Cdh5	E2	95.139	2.27201
Gdpd2	0	0.936	0.269	1.62522	0	0		Cdh5	L1	4.337	1.40612
Dpep1	0	0.883	0.172	1.61399	0	0		Cdh5	L2	6.762	1.02969
Agt	0	0.882	0.233	1.59485	0	0		Cdh5	L3	79.688	1.6339
Kng2	0	0.815	0.125	1.5622	0	0		Cdh5	L4	3.704	1.06144
Kng1	0	0.799	0.123	1.54446	0	0		Cdh5	L5	23.077	1.30922
Clu	0	0.931	0.348	1.5379	0	0		Cdh5	O1	3.406	0.661427
Cxcl14	0	0.992	0.35	1.5105	0	0		Cdh5	O2	8.844	0.876163
Il34	0	0.731	0.089	1.50648	0	0		Cdh5	S	0	0
1500009L16Rik	0	0.813	0.139	1.49482	0	0		Col1a1	E1	24.466	1.5384
C4b	0	0.819	0.195	1.449	0	0		Col1a1	E2	37.5	2.31264
Rarres2	0	0.927	0.439	1.43803	0	0		Col1a1	L1	45.422	1.62325
Fbln5	0	0.936	0.32	1.39052	0	0		Col1a1	L2	91.417	2.94106
Pappa	0	0.781	0.152	1.37029	0	0		Col1a1	L3	40.625	1.36017
Ebf3	0	0.768	0.161	1.32573	0	0		Col1a1	L4	48.148	1.63834
Fmo2	0	0.61	0.07	1.3175	0	0		Col1a1	L5	94.231	3.38044
H2-Q10	0	0.727	0.165	1.29838	0	0		Col1a1	O1	100	5.20701
Sfrp4	0	0.816	0.269	1.29425	0	0		Col1a1	O2	99.66	6.64255
C1ra	0	0.767	0.22	1.27372	0	0		Col1a1	S	86.667	2.63477
Gpm6b	0	0.702	0.129	1.26918	0	0		Col2a1	E1	0.534	0.905243
Fst	0	0.622	0.119	1.23083	0	0		Col2a1	E2	5.556	0.926856
Igfbp4	0	1	0.889	1.1922	0	0		Col2a1	L1	1.265	1.21223
Gpx3	0	0.999	0.729	1.1705	0	0		Col2a1	L2	26.918	1.26904
Cd302	0	0.967	0.696	1.16267	0	0		Col2a1	L3	6.25	1.0807
Apoe	0	0.998	0.822	1.16184	0	0		Col2a1	L4	0	0
H2-D1	0	1	0.991	1.15269	0	0		Col2a1	L5	30.769	0.915351
Cyp1b1	0	0.708	0.182	1.15147	0	0		Col2a1	O1	43.034	0.904694
C1s1	0	0.644	0.135	1.13526	0	0		Col2a1	O2	71.429	1.94508
Ebf1	0	0.942	0.45	1.07713	0	0		Col2a1	S	13.333	1.31262
Tmem176b	0	0.999	0.921	1.07416	0	0		Emcn	E1	75.979	1.8758
Fstl1	0	0.919	0.441	1.05082	0	0		Emcn	E2	90.972	2.26836
H2-K1	0	0.997	0.932	1.02983	0	0		Emcn	L1	3.855	1.27647
Tmem176a	0	0.996	0.888	0.892007	0	0		Emcn	L2	3.901	1.04444
Cst3	0	1	0.967	0.804143	0	0		Emcn	L3	71.875	1.59236
Eef1a1	0	0.977	0.999	-0.655238	0	0		Emcn	L4	0	0
Rps3	0	0.954	0.998	-0.879035	0	0		Emcn	L5	13.462	1.08256
Gpx8	0	0.886	0.482	0.95411	4.86048e-305	7.72671e-301		Emcn	O1	3.406	0.655928
Grem1	0	0.567	0.087	1.19457	2.83314e-304	4.50384e-300		Emcn	O2	6.122	0.689688
Rpl41	0	0.999	1	-0.567552	3.26611e-302	5.19213e-298		Emcn	S	40	1.39069
Fabp4	1	1	0.669	3.14201	0	0		Lepr	E1	10.676	1.36283
Lrg1	1	0.991	0.252	2.75314	0	0		Lepr	E2	9.722	1.38686
Tfpi	1	0.996	0.242	2.66269	0	0		Lepr	L1	91.024	2.19224
Ubd	1	0.893	0.105	2.42964	0	0		Lepr	L2	40.702	1.38722
Cldn5	1	0.937	0.144	2.39006	0	0		Lepr	L3	87.5	1.8008
Stab2	1	0.945	0.118	2.13528	0	0		Lepr	L4	90.741	2.05907
Ackr1	1	0.79	0.06	2.08754	0	0		Lepr	L5	21.154	1.0951
Gpm6a	1	0.905	0.065	1.98777	0	0		Lepr	O1	20.433	0.903143
Gm1673	1	0.904	0.168	1.94402	0	0		Lepr	O2	18.707	0.522129
Plvap	1	0.976	0.169	1.92917	0	0		Lepr	S	0	0
Cyp4b1	1	0.835	0.066	1.87643	0	0		Pdgfra	E1	1.601	1.35864
Ctsl	1	1	0.931	1.86339	0	0		Pdgfra	E2	2.083	1.16897
Ctla2a	1	0.912	0.168	1.83513	0	0		Pdgfra	L1	51.807	1.55907
Rgs4	1	0.639	0.075	1.80411	0	0		Pdgfra	L2	41.612	1.24318
Fam167b	1	0.859	0.089	1.78593	0	0		Pdgfra	L3	42.188	1.23995
Il6st	1	0.965	0.451	1.76874	0	0		Pdgfra	L4	55.556	1.62793
Kdr	1	0.875	0.09	1.74876	0	0		Pdgfra	L5	53.846	1.08713
Cdh5	1	0.908	0.105	1.69421	0	0		Pdgfra	O1	58.514	0.962415
Mafb	1	0.963	0.458	1.6804	0	0		Pdgfra	O2	67.687	0.585827
Mrc1	1	0.808	0.062	1.6652	0	0		Pdgfra	S	0	0
Adamts5	1	0.84	0.307	1.65189	0	0		Pecam1	E1	65.747	1.74612
Pim3	1	0.831	0.262	1.65065	0	0		Pecam1	E2	88.194	2.13675
Mmrn2	1	0.83	0.081	1.64142	0	0		Pecam1	L1	2.47	1.24306
Eng	1	0.903	0.235	1.63928	0	0		Pecam1	L2	3.121	1.00013
Lipg	1	0.735	0.045	1.61624	0	0		Pecam1	L3	65.625	1.32863
Gpihbp1	1	0.86	0.102	1.6094	0	0		Pecam1	L4	1.852	1.28322
Egfl7	1	0.883	0.147	1.59185	0	0		Pecam1	L5	23.077	1.22474
Apold1	1	0.578	0.069	1.58333	0	0		Pecam1	O1	5.573	0.576873
Stab1	1	0.785	0.103	1.58228	0	0		Pecam1	O2	16.327	0.575756
Klf4	1	0.867	0.36	1.56439	0	0		Pecam1	S	0	0
Dnase1l3	1	0.711	0.058	1.5638	0	0		Prrx1	E1	1.246	1.40499
Esam	1	0.842	0.096	1.56244	0	0		Prrx1	E2	4.167	1.1637
Tspan7	1	0.805	0.124	1.55815	0	0		Prrx1	L1	53.434	1.58153
Sepp1	1	0.998	0.865	1.55066	0	0		Prrx1	L2	55.527	1.31695
Cd36	1	0.76	0.068	1.5406	0	0		Prrx1	L3	53.125	1.25165
Thbd	1	0.813	0.193	1.51709	0	0		Prrx1	L4	57.407	1.58148
Clca3a1	1	0.662	0.038	1.46553	0	0		Prrx1	L5	67.308	1.16114
Selp	1	0.579	0.033	1.45472	0	0		Prrx1	O1	90.402	1.44432
Lgmn	1	0.938	0.528	1.4544	0	0		Prrx1	O2	77.551	0.72947
Abcc9	1	0.754	0.144	1.45062	0	0		Prrx1	S	53.333	1.44613
Ltc4s	1	0.622	0.049	1.42933	0	0		Tek	E1	49.466	1.57608
Fcgr2b	1	0.567	0.078	1.41723	0	0		Tek	E2	46.528	1.44631
Tcn2	1	0.938	0.505	1.37557	0	0		Tek	L1	1.506	1.29956
Gpr182	1	0.668	0.057	1.36928	0	0		Tek	L2	1.43	0.87083
Emcn	1	0.76	0.091	1.34426	0	0		Tek	L3	34.375	1.1979
Flt1	1	0.669	0.082	1.34136	0	0		Tek	L4	0	0
Timp3	1	0.923	0.383	1.33338	0	0		Tek	L5	13.462	1.06987
Aldob	1	0.536	0.029	1.31486	0	0		Tek	O1	2.786	0.809782
Ly96	1	0.745	0.215	1.31105	0	0		Tek	O2	4.422	0.807326
Ly6e	1	0.974	0.553	1.28506	0	0		Tek	S	0	0
Mmp13	2	0.94	0.446	2.59224	0	0
Wif1	2	0.945	0.314	1.85377	0	0
Tnc	2	0.999	0.539	1.74028	0	0
Limch1	2	0.953	0.3	1.59873	0	0
Alpl	2	0.869	0.228	1.468	0	0
Cfh	2	0.996	0.536	1.35107	0	0
Cd63	2	1	0.908	1.07157	0	0
Spp1	2	0.997	0.958	2.51244	2.91066e-306	4.62708e-302
Lifr	2	0.932	0.433	1.40637	2.43828e-291	3.87614e-287
Angpt4	2	0.551	0.06	0.987815	4.92205e-290	7.82459e-286
Vdr	2	0.581	0.086	1.01271	5.53475e-279	8.79859e-275
Olfml2b	2	0.927	0.349	1.21709	2.17895e-275	3.46388e-271
Serpine2	2	0.999	0.794	1.31917	6.111e-268	9.71465e-264
Olfml3	2	0.969	0.464	1.13538	1.50113e-252	2.38635e-248
S100b	2	0.78	0.211	1.2389	1.09709e-250	1.74404e-246
Pth1r	2	0.841	0.278	1.08579	7.71281e-247	1.22611e-242
Gpc1	2	0.8	0.248	1.05096	1.36654e-244	2.17239e-240
Fap	2	0.882	0.343	1.06578	1.80306e-244	2.86632e-240
Ptgis	2	0.765	0.187	1.00678	1.6506e-242	2.62396e-238
Col25a1	2	0.371	0.028	0.653403	2.24231e-223	3.5646e-219
Tpm1	2	0.992	0.781	1.11802	2.32445e-222	3.69517e-218
Slit2	2	0.609	0.133	0.885242	1.72348e-219	2.73981e-215
Ncam1	2	0.659	0.163	0.907094	5.14586e-217	8.18037e-213
Srpx2	2	0.743	0.229	0.963897	1.36139e-214	2.1642e-210
Cadm1	2	0.56	0.111	0.93797	3.6673e-206	5.8299e-202
Lrp4	2	0.554	0.117	1.00367	7.91259e-206	1.25786e-201
Kcnk2	2	0.486	0.081	1.13554	1.03891e-204	1.65156e-200
Sema7a	2	0.549	0.105	0.809867	1.94046e-203	3.08475e-199
Cd200	2	0.863	0.398	1.06823	1.07707e-201	1.71222e-197
S100a6	2	0.952	0.5	0.912352	9.72787e-201	1.54644e-196
Ccdc80	2	0.767	0.249	0.875994	1.49096e-200	2.37019e-196
Postn	2	0.676	0.194	0.542357	5.08381e-195	8.08173e-191
Cp	2	0.969	0.481	0.877786	1.88416e-174	2.99525e-170
Ibsp	2	0.974	0.721	1.26134	3.19725e-169	5.08267e-165
Ppfibp2	2	0.473	0.103	0.72819	3.38388e-168	5.37936e-164
Slc36a2	2	0.57	0.145	0.799262	1.30258e-163	2.07071e-159
Mgst1	2	0.254	0.734	-1.33535	2.72632e-158	4.33404e-154
Itgb5	2	0.607	0.181	0.749473	3.61324e-155	5.74397e-151
Ctnnb1	2	0.888	0.552	0.823254	1.93547e-153	3.07682e-149
Hpgd	2	0.555	0.155	0.753324	4.07525e-145	6.47842e-141
Timp1	2	0.746	0.372	1.39002	1.04433e-143	1.66018e-139
Cdh15	2	0.351	0.057	0.587529	1.61147e-142	2.56175e-138
Col12a1	2	0.662	0.22	0.299856	9.16088e-140	1.4563e-135
Ccdc12	2	0.915	0.634	0.690395	1.32015e-137	2.09864e-133
Calm2	2	0.969	0.891	0.685491	2.02362e-135	3.21696e-131
Satb2	2	0.507	0.137	0.628343	7.14685e-135	1.13613e-130
Runx2	2	0.744	0.323	0.726382	1.15584e-134	1.83743e-130
Dstn	2	0.944	0.727	0.700176	1.45662e-133	2.31558e-129
Vldlr	2	0.403	0.09	0.694035	2.93557e-133	4.66667e-129
Sp7	2	0.515	0.146	0.624599	7.48792e-133	1.19035e-128
Aspn	3	0.858	0.061	3.38902	0	0
Ptn	3	0.783	0.065	2.87539	0	0
Fmod	3	0.78	0.07	2.63891	0	0
Fn1	3	0.972	0.155	2.42339	0	0
Igfbp6	3	0.641	0.04	2.29601	0	0
Meg3	3	0.542	0.02	2.16297	0	0
Tnn	3	0.579	0.027	1.96338	0	0
S100a4	3	0.861	0.093	1.92042	0	0
Angptl2	3	0.836	0.07	1.66516	0	0
Crispld2	3	0.545	0.021	1.43935	0	0
Col8a2	3	0.622	0.019	1.40052	0	0
Cilp2	3	0.455	0.009	1.39881	0	0
Prrx2	3	0.752	0.022	1.34296	0	0
Dkk3	3	0.697	0.051	1.28538	0	0
Itgbl1	3	0.644	0.016	1.15651	0	0
Edil3	3	0.529	0.012	0.795768	0	0
Thy1	3	0.443	0.012	0.773447	0	0
Wnt16	3	0.396	0.005	0.767709	0	0
Tgfb2	3	0.57	0.027	0.747587	0	0
Thbs3	3	0.638	0.031	0.678671	0	0
P4ha3	3	0.489	0.018	0.570141	0	0
Ssc5d	3	0.402	0.007	0.493002	0	0
Ahnak2	3	0.381	0.004	0.388032	0	0
Acan	3	0.424	0.011	0.898568	1.75352e-306	2.78757e-302
Mfap4	3	0.498	0.022	1.91888	7.82398e-305	1.24378e-300
Sema3c	3	0.375	0.006	0.611265	6.44915e-300	1.02522e-295
Nbl1	3	0.898	0.135	1.55333	2.76935e-290	4.40244e-286
Thbs2	3	0.845	0.127	2.13468	2.63432e-281	4.18778e-277
Pdgfrl	3	0.687	0.065	1.09198	4.29765e-279	6.83198e-275
Cacna1g	3	0.331	0.004	0.271397	5.5187e-277	8.77308e-273
Fndc1	3	0.644	0.052	0.888618	1.80463e-275	2.86882e-271
Capn6	3	0.328	0.004	0.308078	2.64224e-272	4.20037e-268
Dpt	3	0.375	0.01	1.10533	7.42039e-270	1.17962e-265
Pthlh	3	0.375	0.01	1.22435	1.65654e-267	2.6334e-263
Col3a1	3	0.969	0.246	3.90105	2.61349e-266	4.15466e-262
Pamr1	3	0.359	0.008	0.427562	1.70641e-264	2.71268e-260
Pdpn	3	0.474	0.024	0.586434	5.89962e-263	9.37863e-259
Mmp2	3	0.969	0.234	2.10205	1.35473e-262	2.15362e-258
Lrrc15	3	0.402	0.014	0.93626	1.51445e-262	2.40752e-258
C1qtnf3	3	0.368	0.011	0.821277	1.22943e-253	1.95443e-249
Lgals3	3	0.709	0.078	1.13692	7.86171e-253	1.24978e-248
Mfap5	3	0.446	0.023	1.73554	1.02386e-249	1.62762e-245
Mrgprf	3	0.297	0.004	0.298044	2.97338e-248	4.72678e-244
Cthrc1	3	0.805	0.108	1.51534	7.60917e-244	1.20963e-239
Smoc2	3	0.721	0.093	1.35328	2.84229e-243	4.51839e-239
Acta2	3	0.446	0.024	1.29657	2.4257e-241	3.85614e-237
Col11a1	3	0.882	0.142	1.45015	9.79291e-241	1.55678e-236
Col16a1	3	0.839	0.147	1.64653	1.48654e-240	2.36315e-236
Fbln2	3	0.452	0.026	0.94506	6.92741e-237	1.10125e-232
Lsp1	3	0.697	0.08	0.993416	1.2661e-236	2.01272e-232
Bglap3	4	0.935	0.149	4.01954	0	0
Col11a2	4	0.939	0.083	2.78895	0	0
Col11a1	4	0.946	0.142	2.52189	0	0
Car3	4	0.949	0.142	2.24612	0	0
Cthrc1	4	0.939	0.104	2.18079	0	0
Smpd3	4	0.915	0.045	2.07815	0	0
Ifitm5	4	0.952	0.12	2.01563	0	0
Cpz	4	0.888	0.041	1.92504	0	0
Cgref1	4	0.932	0.083	1.90157	0	0
Cdo1	4	0.901	0.078	1.41614	0	0
Col22a1	4	0.912	0.071	1.18405	0	0
Slc13a5	4	0.803	0.014	1.04382	0	0
Prss35	4	0.687	0.034	0.893822	0	0
Kcnk1	4	0.85	0.022	0.884163	0	0
Entpd3	4	0.793	0.011	0.839017	0	0
Pdgfrl	4	0.786	0.063	0.735924	0	0
Pcsk6	4	0.776	0.042	0.723142	0	0
Lipc	4	0.735	0.01	0.714441	0	0
Mlip	4	0.769	0.039	0.706079	0	0
Insc	4	0.833	0.058	0.658106	0	0
Gal	4	0.534	0.008	0.65061	0	0
Mmp16	4	0.803	0.05	0.585865	0	0
Sema3d	4	0.643	0.021	0.555542	0	0
Rerg	4	0.728	0.032	0.553498	0	0
Fabp3	4	0.653	0.022	0.505555	0	0
RP23-457J22.1	4	0.575	0.013	0.499241	0	0
Pycr1	4	0.718	0.052	0.473347	0	0
Mamdc2	4	0.622	0.026	0.44922	0	0
Ano1	4	0.704	0.027	0.443407	0	0
Sema3b	4	0.67	0.031	0.442037	0	0
Col24a1	4	0.582	0.019	0.436587	0	0
Rcor2	4	0.602	0.027	0.352738	0	0
Creb3l3	4	0.449	0.005	0.338985	0	0
Gm266	4	0.578	0.026	0.336182	0	0
Chst13	4	0.503	0.017	0.311018	0	0
Lpar3	4	0.466	0.013	0.310958	0	0
Rhbdl2	4	0.449	0.012	0.299214	0	0
Fhod3	4	0.534	0.02	0.292609	0	0
Dtna	4	0.452	0.013	0.256817	7.78623e-300	1.23778e-295
Robo2	4	0.534	0.023	0.317861	9.88631e-298	1.57163e-293
Cryab	4	0.891	0.11	1.17664	1.06399e-292	1.69142e-288
Pla2g5	4	0.514	0.022	0.391987	9.06607e-290	1.44123e-285
Sgms2	4	0.946	0.159	1.58247	1.5882e-287	2.52475e-283
Jam2	4	0.673	0.048	0.527389	1.00965e-286	1.60504e-282
Slc8a3	4	0.503	0.021	0.252628	1.71166e-286	2.72102e-282
Tmem119	4	0.915	0.136	1.53928	1.70667e-285	2.71309e-281
Gale	4	0.575	0.032	0.372256	4.68794e-284	7.45242e-280
Kazald1	4	0.942	0.166	1.654	1.57599e-278	2.50536e-274
Col13a1	4	0.847	0.089	0.641941	1.19334e-271	1.89706e-267
Cpe	4	0.98	0.211	1.98421	6.17261e-269	9.81261e-265
Tyrobp	5	0.815	0.04	2.53913	0	0
Coro1a	5	0.894	0.067	2.09885	0	0
Cd52	5	0.85	0.027	1.99664	0	0
Rac2	5	0.965	0.046	1.69814	0	0
Alox5ap	5	0.828	0.022	1.58401	0	0
Napsa	5	0.806	0.02	1.46203	0	0
Laptm5	5	0.899	0.034	1.43772	0	0
Ctss	5	0.568	0.014	1.39996	0	0
Clec12a	5	0.674	0.015	1.36492	0	0
Selplg	5	0.74	0.025	1.3551	0	0
Cd53	5	0.793	0.023	1.31841	0	0
Cytip	5	0.705	0.025	1.28866	0	0
Ms4a6c	5	0.48	0.009	1.2043	0	0
Tuba4a	5	0.797	0.043	1.15812	0	0
Spi1	5	0.722	0.02	1.10144	0	0
H2-DMa	5	0.674	0.017	1.08081	0	0
AI662270	5	0.828	0.029	1.04135	0	0
Pld4	5	0.449	0.007	1.0054	0	0
Glipr1	5	0.678	0.021	0.996551	0	0
Itgb7	5	0.471	0.005	0.934884	0	0
Ly86	5	0.507	0.008	0.923074	0	0
Samsn1	5	0.626	0.025	0.905022	0	0
Kcnn4	5	0.595	0.024	0.875567	0	0
Hmha1	5	0.705	0.019	0.873261	0	0
Cd48	5	0.617	0.014	0.860403	0	0
Ptprc	5	0.634	0.013	0.807393	0	0
Plek	5	0.524	0.014	0.801769	0	0
Sell	5	0.595	0.009	0.770162	0	0
Cd37	5	0.7	0.028	0.744386	0	0
Ncf4	5	0.502	0.012	0.73612	0	0
Ptpn6	5	0.626	0.02	0.728302	0	0
Mpeg1	5	0.383	0.003	0.689734	0	0
Ncf2	5	0.555	0.012	0.613589	0	0
Adssl1	5	0.529	0.015	0.603624	0	0
Bin2	5	0.564	0.009	0.594191	0	0
Fermt3	5	0.612	0.01	0.578783	0	0
Cst7	5	0.423	0.006	0.564429	0	0
Hcst	5	0.485	0.007	0.540646	0	0
Igsf6	5	0.392	0.005	0.537925	0	0
Iqgap2	5	0.546	0.008	0.517544	0	0
Ms4a6b	5	0.392	0.003	0.517453	0	0
Itgb2	5	0.41	0.004	0.505504	0	0
Arhgap30	5	0.467	0.011	0.484032	0	0
Stxbp2	5	0.533	0.015	0.434892	0	0
Gna15	5	0.423	0.003	0.423844	0	0
Spn	5	0.414	0.006	0.408207	0	0
Cd300a	5	0.396	0.004	0.40748	0	0
Fmnl1	5	0.489	0.014	0.498582	1.1238e-302	1.7865e-298
Lcp1	5	0.736	0.048	0.935819	9.41294e-299	1.49638e-294
Myo1f	5	0.344	0.003	0.325608	1.05873e-296	1.68306e-292
Ramp3	6	0.458	0.014	1.13834	4.25984e-233	6.77187e-229
Cd34	6	0.681	0.05	1.67015	1.94981e-204	3.09961e-200
Sema3g	6	0.264	0.003	0.714509	3.80426e-204	6.04763e-200
Lims2	6	0.361	0.009	0.826002	7.69996e-201	1.22406e-196
Cav1	6	0.576	0.038	1.55839	1.50541e-185	2.39315e-181
Podxl	6	0.458	0.021	1.10161	1.00092e-183	1.59116e-179
Ly6c1	6	0.875	0.117	2.86631	2.38821e-182	3.79653e-178
Rbp7	6	0.285	0.005	1.05759	1.89848e-181	3.01802e-177
Aplnr	6	0.486	0.025	1.19235	1.16416e-175	1.85066e-171
Mcf2l	6	0.278	0.007	0.69771	1.04972e-150	1.66873e-146
Sparcl1	6	0.465	0.033	1.42385	3.59134e-134	5.70916e-130
Cav2	6	0.632	0.071	1.19148	2.00129e-132	3.18145e-128
Rsad2	6	0.326	0.014	0.827734	4.32686e-131	6.87841e-127
Ly6a	6	0.965	0.23	2.31105	4.18677e-127	6.65571e-123
Sox18	6	0.514	0.049	0.995756	6.85369e-116	1.08953e-111
Sox17	6	0.431	0.034	1.11152	1.59643e-113	2.53784e-109
Cdh13	6	0.319	0.018	0.791669	1.30375e-110	2.07258e-106
Bcam	6	0.403	0.031	0.898878	1.23553e-108	1.96413e-104
Afap1l1	6	0.375	0.026	0.715206	1.08729e-107	1.72846e-103
Gimap4	6	0.681	0.1	1.12175	4.99137e-107	7.93478e-103
Pecam1	6	0.882	0.213	1.48621	1.6236e-101	2.58104e-97
Emcn	6	0.91	0.226	1.50811	4.66866e-100	7.42177e-96
Pcdh1	6	0.285	0.015	0.558124	3.86196e-99	6.13935e-95
Cyyr1	6	0.736	0.128	1.21654	1.58116e-98	2.51357e-94
Pcdh17	6	0.535	0.065	1.11356	5.85044e-98	9.30044e-94
Egfl7	6	0.972	0.299	1.56474	5.34087e-97	8.49039e-93
Ecscr	6	0.847	0.199	1.35562	1.01295e-95	1.61029e-91
Icam2	6	0.75	0.15	1.33925	3.55273e-95	5.64777e-91
Tmem88	6	0.646	0.104	1.04199	5.86252e-93	9.31965e-89
Myct1	6	0.639	0.101	1.06656	8.97292e-92	1.42642e-87
1810011O10Rik	6	0.618	0.102	1.22099	1.03472e-86	1.64489e-82
Esam	6	0.931	0.25	1.26487	1.56182e-85	2.48282e-81
Gpihbp1	6	0.875	0.261	1.76823	2.96918e-84	4.72011e-80
Cdh5	6	0.951	0.272	1.26011	8.96726e-84	1.42553e-79
Ces2e	6	0.257	0.015	0.616023	2.22214e-83	3.53254e-79
Clec1a	6	0.458	0.055	0.878697	2.8925e-83	4.59821e-79
Flt1	6	0.819	0.201	1.30322	1.07384e-82	1.70709e-78
Cd93	6	0.806	0.203	1.22868	1.58916e-80	2.52629e-76
Plvap	6	0.965	0.339	1.46699	7.82564e-79	1.24404e-74
Slc9a3r2	6	0.764	0.207	1.62836	1.2643e-78	2.00986e-74
Btnl9	6	0.639	0.12	1.22358	3.58324e-78	5.69628e-74
Upp1	6	0.514	0.074	0.791298	3.90209e-77	6.20315e-73
Tie1	6	0.681	0.136	0.988658	1.81945e-76	2.89238e-72
Mcam	6	0.465	0.062	0.909144	5.395e-76	8.57643e-72
Lrrc8c	6	0.438	0.056	0.687393	6.47445e-75	1.02924e-70
Tm4sf1	6	0.958	0.461	1.83704	2.82708e-73	4.4942e-69
Fbln2	6	0.382	0.044	0.876904	5.56527e-72	8.84711e-68
Ltbp4	6	0.514	0.087	1.16972	4.71956e-71	7.50268e-67
Vwa1	6	0.389	0.049	0.882304	2.5297e-68	4.02146e-64
Bcl6b	6	0.285	0.025	0.53664	3.7414e-65	5.94771e-61
Vpreb3	7	0.895	0.011	3.032	0	0
Cd79b	7	0.977	0.02	2.672	0	0
Cd79a	7	0.988	0.014	2.61672	0	0
Mzb1	7	0.779	0.003	1.80625	0	0
Cd72	7	0.721	0.012	1.67599	0	0
Lrmp	7	0.767	0.018	1.60079	0	0
Gm43291	7	0.5	0.001	1.53959	0	0
Fcrla	7	0.663	0.003	1.51475	0	0
Pou2af1	7	0.709	0.004	1.37529	0	0
Blnk	7	0.709	0.011	1.36062	0	0
Tnfrsf13c	7	0.605	0.003	1.24325	0	0
Cd19	7	0.593	0.005	1.03369	0	0
Irf4	7	0.512	0.006	0.98157	0	0
Slamf7	7	0.477	0.003	0.768278	0	0
Blk	7	0.453	0.003	0.758729	0	0
Tmem108	7	0.407	0.002	0.686579	0	0
Pax5	7	0.419	0.002	0.680728	0	0
Ptprcap	7	0.872	0.032	1.96632	2.47199e-307	3.92973e-303
Cecr2	7	0.512	0.007	1.00762	1.27644e-296	2.02916e-292
Ccr7	7	0.523	0.008	1.528	1.53488e-295	2.44e-291
Spib	7	0.558	0.01	1.08375	1.34427e-288	2.13699e-284
Il7r	7	0.488	0.007	0.999002	7.98213e-288	1.26892e-283
Chchd10	7	0.86	0.035	2.55022	3.69291e-283	5.87063e-279
Cd69	7	0.698	0.02	1.56913	3.83403e-282	6.09496e-278
Ly6d	7	0.686	0.019	2.4807	8.87945e-281	1.41157e-276
Slamf6	7	0.384	0.003	0.657816	1.19531e-277	1.90018e-273
Bfsp2	7	0.349	0.002	0.696186	1.415e-277	2.24943e-273
Cd2	7	0.384	0.003	0.895809	9.70679e-272	1.54309e-267
Arl5c	7	0.744	0.027	1.65829	3.52023e-256	5.59612e-252
Atp1b1	7	0.651	0.02	1.56331	4.05748e-247	6.45018e-243
Igll1	7	0.395	0.005	1.65245	1.7524e-243	2.7858e-239
Gm37065	7	0.302	0.002	0.684615	4.91688e-239	7.81636e-235
Siglecg	7	0.488	0.011	0.875178	5.79474e-226	9.2119e-222
Cd37	7	0.837	0.045	1.55732	5.53535e-222	8.79955e-218
Rhoh	7	0.558	0.017	1.69459	1.1831e-214	1.88077e-210
Ikzf3	7	0.267	0.002	0.455863	9.72731e-205	1.54635e-200
Cytip	7	0.779	0.044	1.3222	4.74477e-190	7.54276e-186
Ms4a1	7	0.267	0.003	1.39092	2.11427e-181	3.36105e-177
Fam129c	7	0.384	0.008	0.854582	4.42468e-181	7.03392e-177
Myb	7	0.605	0.028	1.16202	1.084e-175	1.72323e-171
Prkcb	7	0.43	0.012	0.862493	2.4615e-174	3.91305e-170
Myl4	7	0.616	0.03	1.61846	5.89388e-173	9.3695e-169
Vpreb1	7	0.43	0.012	1.80291	4.3165e-169	6.86194e-165
Rac2	7	0.895	0.075	1.68679	3.343e-166	5.31437e-162
Cd52	7	0.756	0.053	1.65562	2.06931e-151	3.28959e-147
Tubb2b	7	0.465	0.018	0.996226	2.96973e-150	4.72097e-146
Cd53	7	0.698	0.047	1.30507	3.89447e-145	6.19104e-141
H2-Ob	7	0.279	0.005	0.678332	1.02502e-142	1.62947e-138
Coro1a	7	0.907	0.091	1.63184	4.0279e-141	6.40316e-137
H2-Ab1	7	0.651	0.044	1.88824	1.27701e-136	2.03007e-132
Cldn5	8	0.906	0.321	0.645389	5.88607e-20	9.35709e-16
Abcc9	8	0.797	0.28	0.645638	2.64792e-18	4.2094e-14
Gpihbp1	8	0.781	0.272	0.643067	1.76265e-17	2.80208e-13
Ackr1	8	0.734	0.223	0.383239	2.13802e-17	3.39882e-13
Lrg1	8	0.953	0.418	0.551494	7.21627e-17	1.14717e-12
Stab1	8	0.75	0.255	0.625466	7.50819e-17	1.19358e-12
Stab2	8	0.844	0.304	0.517202	3.72464e-16	5.92106e-12
Tfpi	8	0.969	0.41	0.487693	5.83058e-16	9.26888e-12
Thbd	8	0.844	0.331	0.577112	6.39184e-16	1.01611e-11
Lipg	8	0.656	0.2	0.514394	1.16967e-15	1.85942e-11
Emcn	8	0.719	0.241	0.525486	1.83374e-15	2.91509e-11
Gpm6a	8	0.766	0.255	0.350987	2.66001e-14	4.22862e-10
Clca3a1	8	0.594	0.178	0.415178	3.22444e-14	5.12589e-10
Plvap	8	0.906	0.35	0.407318	4.39404e-14	6.9852e-10
Kdr	8	0.734	0.267	0.510432	1.40435e-13	2.2325e-09
Cdh5	8	0.797	0.286	0.398642	1.62811e-13	2.58821e-09
Apold1	8	0.562	0.183	0.529635	1.65584e-13	2.63229e-09
Mmrn2	8	0.719	0.249	0.427711	2.79026e-13	4.43568e-09
Cd36	8	0.672	0.223	0.37586	3.48831e-13	5.54536e-09
Adamts5	8	0.844	0.426	0.604172	3.87191e-13	6.15517e-09
Galnt18	8	0.453	0.123	0.337834	4.23557e-13	6.73328e-09
Dnase1l3	8	0.641	0.205	0.325364	4.67938e-13	7.43881e-09
Gpr182	8	0.594	0.195	0.487262	4.90962e-13	7.80483e-09
Egfl7	8	0.828	0.312	0.305525	5.52379e-13	8.78117e-09
Rgs4	8	0.578	0.202	0.595056	6.30811e-13	1.0028e-08
Ubd	8	0.75	0.283	0.383406	8.43345e-13	1.34067e-08
Flt4	8	0.578	0.18	0.365529	8.77525e-13	1.395e-08
Timp3	8	0.953	0.503	0.49092	1.01272e-12	1.60992e-08
Esam	8	0.75	0.263	0.332207	1.32657e-12	2.10885e-08
Klf4	8	0.891	0.473	0.544739	1.68151e-12	2.6731e-08
Ctsl	8	1	0.947	0.494834	2.10028e-12	3.33881e-08
Mrc1	8	0.672	0.23	0.348167	2.22809e-12	3.54199e-08
Pecam1	8	0.656	0.227	0.339587	2.48681e-12	3.95328e-08
Fabp4	8	0.984	0.743	0.454165	2.80857e-12	4.46478e-08
Cyp4b1	8	0.672	0.24	0.440218	3.36509e-12	5.34948e-08
Il6st	8	0.906	0.567	0.527666	5.15723e-12	8.19845e-08
Cd38	8	0.5	0.156	0.40486	8.67548e-12	1.37914e-07
Sepp1	8	0.984	0.895	0.476462	1.11094e-11	1.76607e-07
Chst7	8	0.328	0.083	0.367345	1.5336e-11	2.43797e-07
Adgrg3	8	0.484	0.159	0.433294	1.77385e-11	2.81988e-07
Flt1	8	0.625	0.214	0.302462	2.65995e-11	4.22852e-07
Gprin3	8	0.406	0.12	0.444005	3.19054e-11	5.072e-07
Fcgr2b	8	0.531	0.187	0.485789	3.23986e-11	5.1504e-07
Kcnj8	8	0.484	0.156	0.383941	8.12391e-11	1.29146e-06
Snrk	8	0.625	0.263	0.521511	8.46791e-11	1.34614e-06
Cbln1	8	0.406	0.123	0.366412	2.84418e-10	4.52139e-06
Pappa	8	0.781	0.363	0.437196	3.84144e-10	6.10673e-06
Mafb	8	0.938	0.571	0.415943	3.91753e-10	6.2277e-06
Nid1	8	0.781	0.397	0.500834	5.45546e-10	8.67254e-06
Npr1	8	0.469	0.155	0.354236	5.80591e-10	9.22966e-06
Kit	9	0.815	0.033	1.79283	1.04564e-187	1.66225e-183
Cldn11	9	0.278	0.011	0.704686	1.75258e-60	2.78608e-56
Cxcl5	9	0.333	0.02	1.34092	3.06284e-53	4.869e-49
Scd1	9	0.778	0.127	1.74247	1.00783e-52	1.60215e-48
A2m	9	0.426	0.043	1.22684	1.44674e-41	2.29989e-37
Cxcl14	9	1	0.566	2.6124	5.99574e-39	9.53143e-35
Gsta4	9	0.704	0.127	1.11527	3.13115e-38	4.97759e-34
Penk	9	0.37	0.037	0.760526	2.72215e-35	4.3274e-31
Sparcl1	9	0.352	0.043	1.28572	4.64597e-28	7.3857e-24
Igfbp7	9	1	0.943	1.0669	1.85354e-26	2.94657e-22
Hmgcs2	9	0.278	0.028	0.522455	4.96145e-26	7.88722e-22
Abi3bp	9	0.963	0.426	1.12757	1.52522e-25	2.42465e-21
Igf1	9	0.907	0.329	1.16898	3.39572e-25	5.39817e-21
Phex	9	0.685	0.184	1.11792	1.87389e-24	2.97893e-20
Gpx3	9	1	0.82	1.25109	2.07044e-24	3.29138e-20
Adh1	9	0.481	0.091	0.968302	8.14718e-24	1.29516e-19
G0s2	9	0.685	0.18	0.973052	1.38383e-23	2.19988e-19
Rgs7bp	9	0.352	0.051	0.647268	1.30945e-22	2.08163e-18
C2	9	0.667	0.18	0.979401	2.65219e-22	4.21619e-18
Bmper	9	0.463	0.089	0.71313	3.34891e-22	5.32376e-18
Igfbp4	9	1	0.926	0.990283	4.22788e-22	6.72106e-18
Serping1	9	1	0.656	1.08598	1.20005e-21	1.90772e-17
Cxcl12	9	1	0.847	1.07275	5.67498e-21	9.02151e-17
Fbln1	9	0.722	0.244	1.01549	1.64806e-20	2.61992e-16
Cygb	9	0.778	0.258	0.847133	3.08935e-20	4.91115e-16
Adipoq	9	0.944	0.505	1.16825	9.21724e-20	1.46526e-15
Fmo2	9	0.759	0.251	1.02641	1.15138e-19	1.83034e-15
Apoe	9	1	0.881	0.925623	1.89293e-19	3.00919e-15
Ecm1	9	0.944	0.51	0.986457	8.68578e-19	1.38078e-14
Six1	9	0.574	0.165	0.788938	3.01914e-18	4.79952e-14
Lpl	9	0.981	0.513	1.12152	3.51877e-18	5.59379e-14
Slc26a7	9	0.667	0.199	0.857231	3.73178e-18	5.93241e-14
Lrp1	9	0.907	0.466	0.93461	1.46185e-17	2.3239e-13
H2-D1	9	1	0.994	0.691441	1.88465e-17	2.99603e-13
Nnmt	9	0.796	0.302	0.761559	2.86815e-17	4.55949e-13
Cirbp	9	0.796	0.364	0.872755	1.32823e-16	2.11149e-12
Dpep1	9	0.889	0.412	0.863139	1.43153e-16	2.2757e-12
Arrdc4	9	0.796	0.353	0.894943	6.03547e-16	9.59458e-12
2020-03-01	9	0.537	0.147	0.617349	1.65003e-15	2.62305e-11
Hsp90ab1	9	0.944	0.984	-0.829635	2.16729e-15	3.44535e-11
Aldh2	9	0.87	0.522	0.861306	4.95373e-15	7.87495e-11
Rpl41	9	1	0.999	-0.616905	5.56888e-15	8.85285e-11
Thsd7a	9	0.537	0.154	0.63241	5.67701e-15	9.02474e-11
Rps3	9	0.963	0.983	-0.895632	7.54479e-15	1.1994e-10
Eef1a1	9	1	0.991	-0.694042	8.51885e-15	1.35424e-10
H2-Q10	9	0.815	0.354	0.778787	9.08589e-15	1.44438e-10
Aldh3a1	9	0.352	0.075	0.549646	1.25811e-14	2.00002e-10
Fstl1	9	0.981	0.602	0.708931	1.26905e-14	2.01741e-10
Mgmt	9	0.556	0.177	0.806254	1.61625e-14	2.56935e-10
Timp4	9	0.333	0.067	0.569872	1.85941e-14	2.9559e-10
Nuf2	10	0.712	0.012	0.879709	1.37018e-294	2.17817e-290
Hmmr	10	0.788	0.017	1.01489	8.92338e-274	1.41855e-269
Fam64a	10	0.635	0.012	0.928773	2.61363e-244	4.15489e-240
Mxd3	10	0.519	0.007	0.732816	3.74123e-238	5.94744e-234
Anln	10	0.558	0.009	0.628661	2.55396e-229	4.06003e-225
Cenpf	10	0.865	0.029	1.67636	2.14485e-221	3.40967e-217
Ckap2	10	0.596	0.013	0.922317	9.08452e-210	1.44417e-205
Lockd	10	0.981	0.049	2.08453	2.23416e-192	3.55164e-188
Ckap2l	10	0.577	0.013	0.76433	7.65263e-190	1.21654e-185
Kif2c	10	0.462	0.008	0.456668	2.72693e-180	4.33501e-176
Racgap1	10	0.808	0.033	1.13716	2.70371e-178	4.29808e-174
Cdca3	10	0.923	0.044	1.22402	1.20503e-176	1.91564e-172
Depdc1a	10	0.462	0.009	0.545826	1.13356e-172	1.80202e-168
Tpx2	10	0.731	0.027	1.11392	1.60594e-170	2.55296e-166
Cdca8	10	0.923	0.046	1.21387	1.12037e-169	1.78106e-165
Prc1	10	0.769	0.032	1.40181	1.55692e-168	2.47504e-164
Cenpe	10	0.692	0.026	1.01954	2.34214e-158	3.7233e-154
Knstrn	10	0.788	0.037	1.00976	1.31484e-155	2.09019e-151
Ccnb2	10	0.846	0.044	1.3778	1.30837e-152	2.07992e-148
Cenpm	10	0.731	0.033	1.08301	5.63284e-147	8.95452e-143
Kif20a	10	0.5	0.014	0.536264	1.31669e-145	2.09314e-141
Birc5	10	0.923	0.058	1.66916	2.64029e-145	4.19727e-141
Aspm	10	0.385	0.007	0.517756	1.96995e-143	3.13163e-139
Cdkn3	10	0.577	0.02	0.743213	2.82388e-142	4.48912e-138
Spc25	10	0.673	0.029	1.11619	3.5202e-140	5.59606e-136
Kif23	10	0.596	0.022	0.667925	2.60202e-138	4.13643e-134
Cdc25c	10	0.308	0.005	0.308764	8.74289e-134	1.38986e-129
Cep55	10	0.442	0.012	0.663438	1.04972e-131	1.66874e-127
Kif20b	10	0.596	0.024	0.959029	4.20806e-131	6.68955e-127
Gas2l3	10	0.385	0.009	0.434191	5.89797e-129	9.37601e-125
Ccnb1	10	0.558	0.021	0.89873	2.48158e-126	3.94497e-122
Ccna2	10	0.673	0.033	0.827701	8.31164e-123	1.3213e-118
Sgol2a	10	0.404	0.011	0.645008	2.04738e-122	3.25472e-118
C330027C09Rik	10	0.519	0.019	0.7279	3.65806e-122	5.81522e-118
Cenpa	10	0.942	0.076	1.65594	5.19074e-119	8.25172e-115
Mis18bp1	10	0.442	0.013	0.445196	3.88266e-118	6.17227e-114
Mki67	10	0.731	0.042	1.12559	1.17711e-116	1.87125e-112
Dlgap5	10	0.423	0.013	0.458342	1.26174e-113	2.00578e-109
Ube2c	10	0.769	0.051	1.65432	5.1975e-113	8.26247e-109
Pbk	10	0.596	0.029	0.935237	2.01871e-112	3.20914e-108
Ankle1	10	0.308	0.006	0.37283	8.11615e-110	1.29022e-105
Melk	10	0.442	0.015	0.447233	8.64629e-110	1.3745e-105
Aurkb	10	0.558	0.026	0.630544	1.3759e-105	2.18727e-101
2810417H13Rik	10	0.827	0.062	1.54287	5.12827e-105	8.15241e-101
Troap	10	0.288	0.006	0.348897	5.2059e-103	8.27582e-99
Nusap1	10	0.577	0.03	0.957876	1.45529e-99	2.31348e-95
Cdc20	10	0.615	0.036	1.06576	4.50173e-99	7.15641e-95
Ska3	10	0.327	0.009	0.348943	8.25497e-98	1.31229e-93
Spc24	10	0.827	0.069	1.11637	4.15344e-97	6.60272e-93
Casc5	10	0.519	0.025	0.650873	7.94872e-97	1.26361e-92
Myh11	11	0.933	0.005	2.47474	0	0
Olfr558	11	0.667	0	1.4298	0	0
Gm13861	11	0.533	0	1.13538	0	0
Pdlim3	11	0.6	0.001	1.08498	0	0
Itga7	11	0.733	0.003	1.07127	0	0
Map3k7cl	11	0.6	0.002	1.01643	0	0
H2-M9	11	0.333	0	1.22107	9.02175e-292	1.43419e-287
Olfr78	11	0.267	0	0.742171	2.68521e-280	4.26868e-276
Casq2	11	0.267	0	0.529899	2.68521e-280	4.26868e-276
Ntrk3	11	0.4	0.001	0.786784	3.83704e-252	6.09974e-248
Ldb3	11	0.267	0	0.598434	1.8623e-224	2.96049e-220
Gm37800	11	0.467	0.002	1.02658	2.38659e-214	3.79396e-210
Pln	11	0.4	0.001	2.04873	2.51207e-210	3.99344e-206
Higd1b	11	0.533	0.003	2.3028	5.36404e-204	8.52721e-200
Mrvi1	11	0.533	0.003	0.943766	1.10436e-194	1.7556e-190
Gja4	11	0.8	0.01	1.8457	1.10148e-173	1.75103e-169
Perp	11	0.4	0.002	1.22624	1.8188e-168	2.89135e-164
Asb2	11	0.267	0.001	0.60619	1.37786e-160	2.19039e-156
Tcap	11	0.333	0.002	1.13515	3.42098e-117	5.43834e-113
Serpini1	11	0.6	0.008	1.16207	2.61639e-116	4.15927e-112
Ppp1r14a	11	0.733	0.014	1.67727	1.62492e-111	2.58313e-107
Lmod1	11	0.8	0.018	1.58829	3.0889e-105	4.91043e-101
Rasl12	11	0.6	0.01	1.09308	5.76064e-99	9.1577e-95
Atp1b2	11	0.733	0.016	1.20134	1.41649e-98	2.25179e-94
Npy1r	11	0.4	0.004	1.01638	1.09854e-93	1.74635e-89
Atp1a2	11	0.4	0.005	1.14124	3.35642e-87	5.3357e-83
Cap2	11	0.333	0.003	0.507307	1.02491e-83	1.6293e-79
Tbx3os1	11	0.267	0.002	0.567267	9.47992e-81	1.50702e-76
Jph2	11	0.333	0.004	0.465689	3.70735e-80	5.89357e-76
Sncg	11	0.8	0.026	2.32792	1.36292e-74	2.16663e-70
Pcp4l1	11	0.533	0.011	1.19948	6.74305e-74	1.07194e-69
Sparcl1	11	1	0.043	2.70029	1.43352e-73	2.27887e-69
Pip5k1b	11	0.4	0.006	0.536129	1.36766e-70	2.17417e-66
Nrip2	11	0.8	0.029	1.86536	6.55241e-69	1.04164e-64
Ntrk2	11	0.533	0.012	0.858169	7.16746e-67	1.13941e-62
Cabp1	11	0.267	0.003	0.527964	1.75633e-66	2.79203e-62
Agtr1a	11	0.4	0.007	0.75987	1.27092e-61	2.02038e-57
Pde3a	11	0.533	0.015	1.04293	3.40403e-57	5.41138e-53
Aoc3	11	0.667	0.025	1.23022	4.72915e-55	7.51793e-51
Mustn1	11	0.733	0.031	2.89736	3.42313e-54	5.44175e-50
Susd5	11	0.6	0.021	1.20443	8.5357e-53	1.35692e-48
Rgs5	11	0.6	0.021	4.51218	6.2724e-52	9.97124e-48
Pde1b	11	0.267	0.004	0.564031	1.18308e-51	1.88075e-47
Gucy1b3	11	0.667	0.027	1.18287	4.34702e-51	6.91047e-47
Fam81a	11	0.333	0.006	0.76149	1.14041e-50	1.81291e-46
Sv2a	11	0.267	0.004	0.389293	3.29119e-49	5.232e-45
Parm1	11	0.4	0.01	0.60647	9.63107e-48	1.53105e-43
Dmd	11	0.467	0.015	1.0326	7.00479e-44	1.11355e-39
Bcam	11	0.733	0.04	1.67069	2.01212e-42	3.19867e-38
Dgkg	11	0.267	0.005	0.452276	3.13113e-42	4.97755e-38

## Sheet: Baccin et al.
Cluster	Group	Cluster identification				Total cell numbers
0	F1	Stromal/Arteriolar fibroblasts				516
1	L1	Lepr+ Adipo-CAR 1				499
4	M	Myofibroblasts				439
8	F2	Endosteal fibroblasts				396
17	O	Osteoblasts and NG2+ MSCs				171
19	E1	Arterial ECs				119
22	C	Chondrocytes				111
27	E2	Sinusoidal ECs				88
28	L2	Lepr+ Osteo-CARs				67
31	L3	Lepr+ Adipo-CAR 2				26
32	S/P	Smooth muscle cells/Pericytes				21
					Sum	2453
Cluster identification								Feature gene expression
gene	cluster	pct.1	pct.2	avg_logFC	p_val	p_val_adj		gene	cluster	expression_percentage	average_expression
Apod	0	0.595	0.042	3.36422	0	0		Acta2	C	5.405	2.25348
Dcn	0	0.984	0.088	3.11479	0	0		Acta2	E1	2.521	2.61831
Gsn	0	0.932	0.239	2.94417	0	0		Acta2	E2	1.136	1.96185
Col3a1	0	0.882	0.106	2.60756	0	0		Acta2	F1	1.163	2.52324
Lum	0	0.756	0.071	2.55227	0	0		Acta2	F2	0.505	2.07514
Serpinf1	0	0.907	0.205	2.43142	0	0		Acta2	L1	1.002	2.0771
Igfbp6	0	0.835	0.061	2.32918	0	0		Acta2	L2	0	0
Smoc2	0	0.517	0.014	2.29164	0	0		Acta2	L3	0	0
Nbl1	0	0.826	0.096	2.24412	0	0		Acta2	M	30.524	2.51012
Pcolce	0	0.905	0.154	2.16413	0	0		Acta2	O	1.17	1.11473
Mfap4	0	0.306	0.008	2.0977	0	0		Acta2	S	100	4.81383
Gpc3	0	0.496	0.041	2.09737	0	0		Cdh5	C	0	0
Angptl1	0	0.655	0.058	2.08938	0	0		Cdh5	E1	65.546	2.09211
Clec3b	0	0.711	0.063	2.02652	0	0		Cdh5	E2	80.682	2.2239
Mgp	0	0.742	0.125	1.99712	0	0		Cdh5	F1	0.969	1.04506
Aspn	0	0.587	0.057	1.89916	0	0		Cdh5	F2	0	0
Cilp	0	0.306	0.01	1.82351	0	0		Cdh5	L1	0.601	2.13699
Sparcl1	0	0.461	0.029	1.80132	0	0		Cdh5	L2	0	0
Gas1	0	0.702	0.076	1.78897	0	0		Cdh5	L3	0	0
Mmp2	0	0.727	0.076	1.77654	0	0		Cdh5	M	0	0
Mfap5	0	0.729	0.068	1.77592	0	0		Cdh5	O	1.17	0.650029
Bgn	0	0.87	0.182	1.75785	0	0		Cdh5	S	0	0
Serpinh1	0	0.919	0.193	1.67367	0	0		Col1a1	C	43.243	4.10652
Dpt	0	0.63	0.075	1.6698	0	0		Col1a1	E1	5.882	2.2251
Igfbp7	0	0.829	0.145	1.6457	0	0		Col1a1	E2	4.545	2.17434
Islr	0	0.773	0.132	1.63914	0	0		Col1a1	F1	84.302	3.451
Serping1	0	0.884	0.162	1.63877	0	0		Col1a1	F2	66.919	2.92362
Col1a1	0	0.843	0.087	1.52631	0	0		Col1a1	L1	9.82	2.65775
Col1a2	0	0.917	0.16	1.49193	0	0		Col1a1	L2	19.403	2.91415
Cygb	0	0.579	0.049	1.47332	0	0		Col1a1	L3	30.769	1.48711
Fbln7	0	0.355	0.013	1.47149	0	0		Col1a1	M	7.062	2.28603
Aebp1	0	0.552	0.056	1.46997	0	0		Col1a1	O	77.193	4.97049
Col15a1	0	0.413	0.014	1.33054	0	0		Col1a1	S	4.762	2.05092
Entpd2	0	0.556	0.044	1.32607	0	0		Col2a1	C	38.739	4.70764
Fbln2	0	0.572	0.061	1.25106	0	0		Col2a1	E1	0	0
C1qtnf2	0	0.432	0.031	1.1401	0	0		Col2a1	E2	0	0
Itgbl1	0	0.384	0.016	1.00047	0	0		Col2a1	F1	0	0
Cpxm2	0	0.295	0.007	0.951251	0	0		Col2a1	F2	0	0
Fbln1	0	0.593	0.076	1.56101	8.55551e-304	1.42886e-299		Col2a1	L1	0	0
Fhl1	0	0.607	0.081	1.64	8.14234e-303	1.35985e-298		Col2a1	L2	0	0
Sparc	0	0.853	0.182	1.61666	2.02375e-302	3.37987e-298		Col2a1	L3	3.846	0.774728
C1s1	0	0.581	0.074	1.25294	8.80501e-288	1.47052e-283		Col2a1	M	0	0
Ccl11	0	0.329	0.016	1.99769	1.77595e-287	2.96601e-283		Col2a1	O	5.848	1.34739
Podn	0	0.341	0.018	0.867308	1.23355e-285	2.06015e-281		Col2a1	S	0	0
Ccdc80	0	0.585	0.081	1.56393	8.75316e-281	1.46187e-276		Emcn	C	2.703	0.892448
Timp2	0	0.839	0.201	1.50013	1.07957e-279	1.80298e-275		Emcn	E1	47.899	2.18269
Ecm1	0	0.742	0.139	1.62223	1.8438e-279	3.07933e-275		Emcn	E2	82.955	2.40477
Col6a1	0	0.771	0.153	1.41438	1.50148e-277	2.50762e-273		Emcn	F1	0.969	1.11678
Rnase4	0	0.665	0.113	1.30403	3.82722e-269	6.39184e-265		Emcn	F2	1.768	1.48537
Ecm2	0	0.436	0.04	0.985809	1.18059e-266	1.97171e-262		Emcn	L1	1.002	1.45849
Cxcl12	1	0.998	0.029	4.29076	0	0		Emcn	L2	1.493	1.44146
Lpl	1	0.962	0.045	3.45323	0	0		Emcn	L3	0	0
Adipoq	1	0.914	0.012	3.39076	0	0		Emcn	M	1.367	1.64391
Hp	1	0.972	0.245	3.24793	0	0		Emcn	O	2.339	0.970066
Esm1	1	0.902	0.023	2.6975	0	0		Emcn	S	0	0
Gas6	1	0.95	0.07	2.69586	0	0		Lepr	C	0.901	2.00231
Ibsp	1	0.854	0.042	2.65482	0	0		Lepr	E1	3.361	1.67356
Tmem176b	1	0.996	0.438	2.65134	0	0		Lepr	E2	3.409	1.77941
Gdpd2	1	0.862	0.022	2.55982	0	0		Lepr	F1	10.271	1.83104
Tmem176a	1	0.966	0.248	2.50206	0	0		Lepr	F2	2.525	1.49039
Cxcl14	1	0.824	0.033	2.50173	0	0		Lepr	L1	75.15	2.20988
Wisp2	1	0.758	0.041	2.38489	0	0		Lepr	L2	40.299	1.80106
Kng1	1	0.826	0.014	2.38106	0	0		Lepr	L3	76.923	1.64247
Fbln5	1	0.884	0.054	2.3564	0	0		Lepr	M	0.911	1.69062
Kng2	1	0.868	0.017	2.27658	0	0		Lepr	O	2.339	1.43322
Agt	1	0.79	0.016	2.20172	0	0		Lepr	S	4.762	1.2278
Vcam1	1	0.912	0.099	2.18162	0	0		Pdgfra	C	12.613	1.45122
Serpine2	1	0.936	0.159	2.15949	0	0		Pdgfra	E1	0.84	1.72995
Igfbp5	1	0.932	0.107	2.10033	0	0		Pdgfra	E2	1.136	1.30279
Gpx3	1	0.974	0.183	2.07666	0	0		Pdgfra	F1	45.155	1.65642
Dpep1	1	0.814	0.03	2.07152	0	0		Pdgfra	F2	30.303	1.40401
Cd302	1	0.924	0.188	2.04344	0	0		Pdgfra	L1	39.679	1.76882
Plpp3	1	0.888	0.112	2.02106	0	0		Pdgfra	L2	23.881	1.685
Lepr	1	0.752	0.028	2.02104	0	0		Pdgfra	L3	34.615	1.16722
Serping1	1	0.97	0.158	2.01068	0	0		Pdgfra	M	1.139	1.81779
Il1rn	1	0.537	0.031	1.99929	0	0		Pdgfra	O	24.561	1.46874
Rarres2	1	0.89	0.128	1.87362	0	0		Pdgfra	S	4.762	1.30749
Clu	1	0.844	0.066	1.8663	0	0		Pecam1	C	17.117	1.71528
Gja1	1	0.802	0.094	1.8142	0	0		Pecam1	E1	83.193	2.76407
Ackr4	1	0.659	0.032	1.80529	0	0		Pecam1	E2	71.591	2.16445
Kitl	1	0.733	0.021	1.77753	0	0		Pecam1	F1	14.922	1.53373
Ghr	1	0.683	0.048	1.76893	0	0		Pecam1	F2	14.394	1.52378
Gpx8	1	0.896	0.148	1.76069	0	0		Pecam1	L1	30.06	1.65712
Chrdl1	1	0.675	0.016	1.75825	0	0		Pecam1	L2	26.866	1.5964
1500009L16Rik	1	0.721	0.038	1.73226	0	0		Pecam1	L3	3.846	1.01297
Serpina3g	1	0.677	0.109	1.72313	0	0		Pecam1	M	17.084	1.74777
C1ra	1	0.758	0.077	1.69813	0	0		Pecam1	O	15.205	1.31656
Ptx3	1	0.509	0.022	1.68957	0	0		Pecam1	S	23.81	1.62437
C4b	1	0.671	0.048	1.67361	0	0		Prrx1	C	16.216	1.64331
Cp	1	0.735	0.059	1.65886	0	0		Prrx1	E1	1.681	1.89361
Fst	1	0.605	0.024	1.65304	0	0		Prrx1	E2	2.273	1.63339
Nrp1	1	0.754	0.116	1.62601	0	0		Prrx1	F1	40.891	1.77641
Arrdc4	1	0.679	0.07	1.61186	0	0		Prrx1	F2	52.525	1.705
Sfrp4	1	0.83	0.067	1.60537	0	0		Prrx1	L1	27.255	1.659
Ccl19	1	0.587	0.021	1.60037	0	0		Prrx1	L2	35.821	1.57233
Csf1	1	0.713	0.08	1.59099	0	0		Prrx1	L3	30.769	1.32365
Fhl2	1	0.609	0.041	1.51185	0	0		Prrx1	M	5.923	1.74192
Foxc1	1	0.623	0.057	1.50059	0	0		Prrx1	O	20.468	1.27853
Gm4951	1	0.507	0.013	1.48223	0	0		Prrx1	S	23.81	1.59085
Bgn	1	0.936	0.179	1.48006	0	0		Tek	C	0.901	0.959467
Hba-a1	2	0.943	0.184	2.5451	0	0		Tek	E1	27.731	1.97144
Hbb-bt	2	0.872	0.175	2.46073	0	0		Tek	E2	37.5	1.78494
Hba-a2	2	0.95	0.148	2.23406	0	0		Tek	F1	1.744	1.14244
Gypa	2	0.969	0.117	2.04312	0	0		Tek	F2	19.444	1.28642
Ctse	2	0.985	0.13	1.9791	0	0		Tek	L1	0.802	1.88825
Rhd	2	0.895	0.111	1.92293	0	0		Tek	L2	0	0
Hmbs	2	0.96	0.329	1.9024	0	0		Tek	L3	0	0
Cldn13	2	0.813	0.104	1.86505	0	0		Tek	M	0.911	1.66451
Alad	2	0.901	0.251	1.69538	0	0		Tek	O	1.17	1.4278
Hebp1	2	0.836	0.171	1.68376	0	0		Tek	S	0	0
Cpox	2	1	0.214	1.60631	0	0
Klf1	2	0.828	0.132	1.44556	0	0
Smim1	2	0.876	0.128	1.38003	0	0
Ubac1	2	0.962	0.235	1.35259	0	0
Hemgn	2	0.841	0.107	1.33266	0	0
Ccne1	2	0.881	0.138	1.2343	0	0
Slc38a5	2	0.83	0.099	1.17547	0	0
Nxpe2	2	0.881	0.09	1.09155	0	0
Asns	2	0.851	0.171	1.04654	0	0
Tspan33	2	0.847	0.101	1.01318	0	0
Tspo2	2	0.818	0.105	0.997441	0	0
Rfesd	2	0.901	0.145	0.991491	0	0
Tspan8	2	0.776	0.085	0.969101	0	0
Ermap	2	0.853	0.101	0.966994	0	0
Cdc6	2	0.874	0.181	0.923887	0	0
Cited4	2	0.836	0.103	0.912362	0	0
Rhag	2	0.813	0.081	0.898309	0	0
Isg20	2	0.826	0.124	0.884181	0	0
Stard10	2	0.799	0.119	0.867653	0	0
Slc4a1	2	0.784	0.057	0.860796	0	0
Fam210b	2	0.857	0.123	0.858559	0	0
Trim10	2	0.771	0.056	0.846678	0	0
Ift140	2	0.803	0.076	0.844544	0	0
Ces2g	2	0.853	0.125	0.81651	0	0
Icam4	2	0.836	0.124	0.762103	0	0
Asb17os	2	0.797	0.063	0.756772	0	0
Dhrs11	2	0.803	0.125	0.736768	0	0
Ccne2	2	0.82	0.137	0.731021	0	0
Abcb10	2	0.765	0.12	0.714748	0	0
Gfi1b	2	0.748	0.107	0.714305	0	0
Aldh1a1	2	0.748	0.089	0.708509	0	0
Uros	2	0.828	0.115	0.680983	0	0
Paqr9	2	0.767	0.068	0.663385	0	0
Alas2	2	0.688	0.05	0.659362	0	0
Syngr1	2	0.711	0.074	0.62066	0	0
Add2	2	0.725	0.074	0.618934	0	0
Kel	2	0.69	0.065	0.561822	0	0
Pnp2	2	0.673	0.072	0.548241	0	0
Sec14l2	2	0.763	0.059	0.539047	0	0
Pdzk1ip1	2	0.736	0.082	0.535262	0	0
Flt3	3	0.577	0.056	1.29297	0	0
Ctla2a	3	0.82	0.155	1.78029	7.7017e-299	1.28626e-294
Adgrl4	3	0.628	0.099	1.10161	8.13174e-259	1.35808e-254
Myct1	3	0.537	0.073	1.17615	9.37727e-232	1.5661e-227
H2afy	3	0.991	0.614	1.62378	3.56029e-212	5.94605e-208
Gpr171	3	0.677	0.156	1.23791	5.142e-200	8.58765e-196
Lmo2	3	0.909	0.504	1.37086	1.46336e-177	2.44396e-173
Ifitm1	3	0.731	0.207	0.948074	5.75207e-165	9.60653e-161
Cd34	3	0.933	0.327	0.824011	3.80744e-161	6.35881e-157
Gm19590	3	0.265	0.022	0.689622	7.87654e-161	1.31546e-156
Cd27	3	0.57	0.13	0.883933	1.11289e-160	1.85865e-156
Ramp1	3	0.911	0.394	1.04656	6.45604e-157	1.07822e-152
Wfdc17	3	0.396	0.059	1.28467	6.97049e-150	1.16414e-145
Rpl3	3	1	0.976	0.578573	7.17135e-149	1.19769e-144
Ctla2b	3	0.332	0.045	0.724207	3.06681e-138	5.12189e-134
Pde4b	3	0.717	0.237	0.929323	1.83465e-133	3.06405e-129
Rpl18a	3	1	0.992	0.463962	8.24928e-129	1.37771e-124
Rps19	3	1	0.99	0.48642	1.13235e-127	1.89113e-123
Gm5111	3	0.158	0.008	0.407468	3.45649e-126	5.77268e-122
Samsn1	3	0.702	0.299	1.12464	1.44645e-122	2.41572e-118
Rps18	3	1	0.981	0.496798	9.76362e-116	1.63062e-111
Nr4a1	3	0.784	0.327	1.0338	4.05463e-114	6.77163e-110
Gcnt2	3	0.318	0.051	0.60471	6.73217e-112	1.12434e-107
Pabpc1	3	0.998	0.856	0.66356	8.18869e-112	1.36759e-107
Rpl32	3	1	0.973	0.493784	7.68173e-108	1.28293e-103
Cmtm7	3	0.971	0.553	0.747356	4.74935e-105	7.9319e-101
Rps6	3	1	0.977	0.472081	7.58669e-105	1.26705e-100
Mef2c	3	0.739	0.309	0.85489	2.46009e-104	4.1086e-100
Rgs1	3	0.43	0.1	0.914576	1.78366e-103	2.9789e-99
Spint2	3	0.753	0.361	0.835323	3.9226e-102	6.55114e-98
Sub1	3	0.993	0.876	0.662379	4.64127e-102	7.75139e-98
H2-DMa	3	0.706	0.305	0.818515	7.26051e-101	1.21258e-96
Rps24	3	1	0.945	0.478885	1.06335e-100	1.77589e-96
Egfl7	3	0.561	0.188	0.700608	3.33699e-100	5.5731e-96
Lcp1	3	0.817	0.357	0.761059	2.87263e-99	4.79757e-95
Rps9	3	1	0.973	0.419844	5.85692e-97	9.78165e-93
Rpl17	3	1	0.957	0.474565	6.0977e-97	1.01838e-92
Srgn	3	0.989	0.686	0.622181	5.78878e-96	9.66785e-92
Rgs18	3	0.673	0.279	0.757774	1.46485e-95	2.44644e-91
Marcksl1	3	0.866	0.507	0.885992	3.1813e-94	5.31309e-90
Adgrg1	3	0.592	0.219	0.805687	6.50646e-94	1.08664e-89
Ptpre	3	0.59	0.225	0.82352	8.63839e-94	1.4427e-89
Ccl4	3	0.508	0.148	1.16017	2.68905e-93	4.49098e-89
Sox4	3	0.786	0.339	0.68283	1.90151e-92	3.1757e-88
Serpinb1a	3	0.857	0.379	0.665362	9.98697e-92	1.66792e-87
Rpl22l1	3	1	0.922	0.530572	1.77097e-91	2.95769e-87
Hlf	3	0.2	0.024	0.486205	2.69112e-89	4.49444e-85
Myl10	3	0.265	0.044	0.872372	1.05504e-88	1.76203e-84
Nr4a2	3	0.419	0.111	0.868943	8.87715e-88	1.48257e-83
Stap1	3	0.465	0.145	0.744304	1.25422e-86	2.09468e-82
Meg3	4	0.79	0.07	2.7467	0	0
Tnfrsf12a	4	0.786	0.105	2.4145	0	0
Errfi1	4	0.743	0.119	2.29556	0	0
Maff	4	0.77	0.121	2.21612	0	0
Des	4	0.706	0.009	2.15951	0	0
Chodl	4	0.658	0.003	2.07507	0	0
Crlf1	4	0.649	0.069	2.04067	0	0
Gpx3	4	0.948	0.192	2.00557	0	0
Chrdl2	4	0.533	0.002	1.85639	0	0
Pdlim4	4	0.729	0.087	1.81856	0	0
Ankrd1	4	0.287	0.001	1.79999	0	0
Fxyd6	4	0.663	0.046	1.72824	0	0
Myf5	4	0.339	0.003	1.45941	0	0
Myod1	4	0.255	0.003	1.43336	0	0
Asb5	4	0.346	0.005	1.38299	0	0
Cdh15	4	0.412	0.012	1.29701	0	0
Fgfr4	4	0.403	0.001	1.2819	0	0
Vgll2	4	0.253	0.003	1.21306	0	0
Chrnb1	4	0.378	0.01	1.12014	0	0
Chrna1	4	0.323	0.002	1.09902	0	0
Defb25	4	0.298	0.004	0.966075	0	0
Pax7	4	0.271	0.001	0.917394	0	0
Serpine1	4	0.462	0.035	1.74947	1.16933e-304	1.9529e-300
Hspb1	4	0.626	0.078	2.25846	8.33763e-302	1.39247e-297
Jsrp1	4	0.228	0.002	0.817355	3.81353e-300	6.36897e-296
C1qtnf3	4	0.346	0.016	1.26675	3.06169e-289	5.11333e-285
Ncam1	4	0.533	0.07	1.3794	3.0609e-243	5.11202e-239
Dag1	4	0.565	0.084	1.49892	8.46491e-242	1.41373e-237
Vcam1	4	0.69	0.12	1.67622	9.02321e-240	1.50697e-235
Edn3	4	0.191	0.003	0.71239	4.76543e-239	7.95874e-235
Pxdc1	4	0.54	0.074	1.48015	3.2549e-238	5.43601e-234
Sdpr	4	0.453	0.05	1.288	6.06573e-224	1.01304e-219
Peg3	4	0.267	0.012	0.913832	8.79495e-224	1.46884e-219
Gal	4	0.241	0.009	1.99362	8.82697e-220	1.47419e-215
Cryab	4	0.569	0.084	1.37295	4.35038e-218	7.26556e-214
Cd82	4	0.802	0.285	1.79216	1.34489e-212	2.2461e-208
Acta2	4	0.305	0.02	1.24118	3.51317e-212	5.86734e-208
Myl12a	4	0.979	0.935	1.2533	2.46786e-198	4.12157e-194
Flnc	4	0.244	0.012	0.885581	2.59751e-197	4.33811e-193
Lmna	4	0.838	0.331	1.93176	2.94534e-197	4.91902e-193
Sdc4	4	0.654	0.148	2.00839	5.07935e-197	8.48302e-193
Ubc	4	0.991	0.967	1.71889	6.3825e-197	1.06594e-192
Gnas	4	0.984	0.925	1.21867	1.16628e-192	1.94781e-188
Spats2l	4	0.321	0.027	0.944237	1.17397e-190	1.96065e-186
Rtn2	4	0.216	0.009	0.743375	1.10778e-187	1.85011e-183
Arl4d	4	0.278	0.02	0.970788	6.05794e-187	1.01174e-182
Pdpn	4	0.472	0.066	1.21573	1.48843e-186	2.48583e-182
Gm16833	4	0.264	0.017	0.864369	1.18824e-183	1.98449e-179
Drp2	4	0.153	0.003	0.560311	2.82198e-183	4.71299e-179
Msc	4	0.278	0.02	1.37684	3.61902e-183	6.04412e-179
F13a1	5	0.874	0.123	1.36652	0	0
Ms4a6c	5	0.958	0.162	1.29046	0	0
Ly86	5	0.815	0.118	0.909032	0	0
Gria3	5	0.656	0.064	0.648755	0	0
Atp8b4	5	0.806	0.117	0.707147	9.03264e-304	1.50854e-299
BC035044	5	0.988	0.228	1.12089	1.64819e-295	2.75264e-291
Ctsg	5	0.995	0.289	1.56809	7.7506e-268	1.29443e-263
Elane	5	0.913	0.218	1.60842	2.67028e-263	4.45963e-259
Clec12a	5	0.988	0.24	1.10331	2.41438e-261	4.03225e-257
Emb	5	0.991	0.328	1.26863	8.98449e-255	1.5005e-250
Prtn3	5	0.995	0.352	1.6686	3.27218e-247	5.46487e-243
Irf8	5	0.918	0.209	1.02604	7.30463e-245	1.21995e-240
2810417H13Rik	5	0.991	0.335	1.35344	4.01593e-236	6.70701e-232
Bex6	5	0.635	0.091	0.529748	1.30519e-233	2.17979e-229
Hk3	5	0.761	0.136	0.640164	1.23498e-230	2.06255e-226
Slpi	5	0.862	0.178	0.936706	6.9618e-228	1.16269e-223
Mpo	5	0.998	0.406	1.6614	6.25107e-223	1.04399e-218
Tifab	5	0.597	0.085	0.547901	2.89841e-220	4.84064e-216
Csf1r	5	0.499	0.06	0.42072	5.91318e-209	9.8756e-205
Glipr1	5	0.96	0.271	0.894493	5.57289e-206	9.30729e-202
Ly6c2	5	0.845	0.204	1.23856	1.2609e-202	2.10583e-198
Aurkb	5	0.867	0.217	0.689131	5.04007e-202	8.41742e-198
Cfp	5	0.665	0.116	0.582232	1.13712e-196	1.89911e-192
Cst7	5	0.806	0.171	0.64636	1.38112e-195	2.3066e-191
Tyrobp	5	0.981	0.246	0.503396	6.2619e-194	1.0458e-189
F630028O10Rik	5	0.738	0.154	0.839763	1.41162e-192	2.35755e-188
Pkib	5	0.525	0.073	0.447245	6.75662e-192	1.12842e-187
Plac8	5	1	0.514	1.3233	4.19551e-191	7.00692e-187
Ms4a3	5	0.803	0.211	1.06664	5.15414e-188	8.60792e-184
Alas1	5	0.852	0.221	0.81101	6.96566e-188	1.16333e-183
Pgam1	5	0.988	0.49	0.990609	5.3509e-184	8.93653e-180
Ramp1	5	0.991	0.391	0.959879	4.17869e-182	6.97882e-178
Ccr2	5	0.564	0.085	0.419588	6.18576e-182	1.03308e-177
H2afy	5	1	0.614	1.14641	2.65478e-178	4.43376e-174
Rassf4	5	0.525	0.078	0.420282	4.03165e-178	6.73326e-174
Ass1	5	0.796	0.192	0.656069	7.89023e-175	1.31775e-170
Tfec	5	0.457	0.062	0.366374	1.24533e-174	2.07983e-170
Igsf6	5	0.759	0.16	0.549401	2.4808e-172	4.14318e-168
Parp8	5	0.595	0.104	0.445287	2.92444e-171	4.88411e-167
Ptma	5	1	0.99	0.61431	5.53245e-170	9.23975e-166
Top2a	5	0.977	0.316	0.840969	1.22509e-168	2.04602e-164
Ap3s1	5	0.993	0.592	0.984512	1.3105e-166	2.18866e-162
Slc25a5	5	1	0.897	0.751709	6.0939e-166	1.01774e-161
Fam105a	5	0.74	0.156	0.441462	9.22976e-164	1.54146e-159
Adssl1	5	0.864	0.238	0.687244	5.12323e-163	8.5563e-159
Nrg1	5	0.279	0.023	0.253347	1.00053e-158	1.67098e-154
Milr1	5	0.583	0.106	0.431014	2.84376e-158	4.74936e-154
Ybx1	5	1	0.934	0.690367	7.28991e-156	1.21749e-151
Plppr3	5	0.48	0.074	0.336379	3.86583e-155	6.45632e-151
B4galnt1	5	0.838	0.252	0.641004	2.06828e-154	3.45423e-150
Ms4a6c	6	0.971	0.163	1.46766	0	0
F13a1	6	0.89	0.124	1.36332	0	0
Ly86	6	0.868	0.116	1.06536	0	0
Elane	6	0.931	0.219	1.66743	1.89025e-268	3.15691e-264
Irf8	6	0.953	0.208	1.05427	1.09143e-260	1.8228e-256
BC035044	6	0.946	0.232	1.10855	8.04542e-255	1.34367e-250
Ctsg	6	0.988	0.292	1.49069	5.59912e-245	9.35109e-241
Prtn3	6	0.995	0.354	1.72106	4.75125e-244	7.93506e-240
Emb	6	0.985	0.331	1.23476	7.70689e-233	1.28713e-228
Clec12a	6	0.963	0.243	1.06079	6.71187e-231	1.12095e-226
Mpo	6	1	0.407	1.79223	8.10261e-227	1.35322e-222
Csf1r	6	0.505	0.061	0.535088	1.21906e-215	2.03595e-211
Bex6	6	0.603	0.094	0.635181	3.6892e-211	6.16133e-207
Ly6c2	6	0.848	0.205	1.36754	1.0446e-210	1.74459e-206
Plac8	6	1	0.515	1.46611	2.95403e-208	4.93352e-204
Glipr1	6	0.931	0.275	1.06521	3.9112e-203	6.5321e-199
Slpi	6	0.831	0.181	0.974057	4.57799e-201	7.6457e-197
Tyrobp	6	0.956	0.249	0.653803	3.10835e-190	5.19126e-186
F630028O10Rik	6	0.716	0.157	0.894711	6.84809e-178	1.1437e-173
Tifab	6	0.554	0.089	0.524723	5.33928e-177	8.91713e-173
Cfp	6	0.63	0.119	0.696207	3.0657e-175	5.12002e-171
Ccr2	6	0.551	0.087	0.559592	4.41432e-173	7.37235e-169
Atp8b4	6	0.647	0.128	0.584981	9.23028e-171	1.54155e-166
Ccl9	6	0.87	0.235	0.848495	2.02654e-170	3.38453e-166
Fcer1g	6	0.971	0.301	0.831023	4.79969e-170	8.01595e-166
Ramp1	6	0.985	0.393	0.945924	8.52089e-168	1.42307e-163
Hk3	6	0.674	0.142	0.617458	3.71273e-165	6.20064e-161
H2afy	6	0.998	0.616	1.14281	1.10684e-164	1.84853e-160
Alas1	6	0.799	0.226	0.855889	3.1004e-162	5.17798e-158
Cst7	6	0.755	0.176	0.64425	2.98048e-161	4.9777e-157
Igsf6	6	0.725	0.163	0.644256	7.36885e-161	1.23067e-156
Pkib	6	0.488	0.076	0.496964	2.23779e-160	3.73733e-156
Ms4a3	6	0.779	0.214	0.914274	3.78672e-158	6.3242e-154
Pgam1	6	0.968	0.493	0.933794	2.71012e-154	4.52618e-150
B4galnt1	6	0.816	0.255	0.75671	1.12414e-153	1.87743e-149
Slc25a5	6	1	0.898	0.736959	1.24711e-151	2.08281e-147
Tfec	6	0.424	0.065	0.428256	7.24611e-147	1.21017e-142
Napsa	6	0.924	0.309	0.753915	5.51015e-141	9.2025e-137
Ass1	6	0.745	0.197	0.636811	1.4824e-140	2.47576e-136
Gria3	6	0.456	0.077	0.450019	5.31693e-139	8.8798e-135
Spi1	6	0.895	0.287	0.709099	1.29393e-133	2.16099e-129
Ybx1	6	1	0.934	0.65821	4.04457e-133	6.75484e-129
Ap3s1	6	0.975	0.594	0.863101	1.18523e-131	1.97946e-127
Hells	6	0.779	0.27	0.665712	9.99988e-129	1.67008e-124
Fcgr3	6	0.642	0.162	0.732856	4.07229e-126	6.80113e-122
Pabpc1	6	1	0.857	0.69838	1.12673e-125	1.88176e-121
Sell	6	0.833	0.251	0.607077	5.90096e-125	9.85519e-121
Hpse	6	0.358	0.052	0.394096	7.25315e-125	1.21135e-120
Sub1	6	1	0.877	0.642329	5.32692e-124	8.89648e-120
Adssl1	6	0.797	0.244	0.642028	5.7017e-124	9.52242e-120
Ctla2a	7	0.821	0.159	1.47859	1.90808e-258	3.18668e-254
Gata2	7	0.535	0.092	1.00319	4.81459e-171	8.04085e-167
F2r	7	0.507	0.08	0.926796	4.86615e-170	8.12695e-166
Itga2b	7	0.408	0.058	1.07387	2.06273e-153	3.44497e-149
Gp1bb	7	0.197	0.01	0.547882	3.90196e-146	6.51666e-142
Skil	7	0.754	0.225	1.10223	7.50897e-145	1.25407e-140
F2rl2	7	0.167	0.007	0.441582	2.65968e-144	4.44194e-140
Rps19	7	1	0.99	0.550994	7.44004e-135	1.24256e-130
Vamp5	7	0.828	0.342	1.05754	5.29205e-132	8.83824e-128
Rps18	7	1	0.981	0.576019	2.86986e-130	4.79296e-126
Muc13	7	0.498	0.109	0.886084	1.05918e-128	1.76894e-124
Rab37	7	0.383	0.062	0.671467	6.95723e-126	1.16193e-121
Pf4	7	0.284	0.033	2.07038	1.37895e-125	2.30298e-121
Treml1	7	0.132	0.004	0.306624	2.20646e-125	3.68501e-121
Sdsl	7	0.59	0.177	0.985168	1.68937e-123	2.82143e-119
Rpl17	7	1	0.957	0.584646	8.28303e-119	1.38335e-114
Rps24	7	1	0.945	0.5721	2.0354e-118	3.39932e-114
Rpl32	7	1	0.974	0.569156	3.65977e-117	6.11219e-113
Mpl	7	0.219	0.019	0.485079	5.2457e-117	8.76084e-113
Rpl18a	7	1	0.992	0.491315	1.49989e-116	2.50496e-112
Apoe	7	0.958	0.593	0.819715	1.02699e-113	1.71517e-109
Nrgn	7	0.42	0.087	0.915171	2.30934e-113	3.85684e-109
Rps6	7	1	0.977	0.508855	1.01475e-110	1.69474e-106
Pabpc1	7	0.995	0.858	0.69484	7.82275e-110	1.30648e-105
Rpl3	7	1	0.976	0.527474	1.97666e-105	3.30122e-101
Rps5	7	1	0.981	0.475426	1.22383e-101	2.04392e-97
Clec4d	7	0.358	0.07	0.878455	6.80541e-101	1.13657e-96
Meis1	7	0.366	0.07	0.705365	1.24544e-100	2.08001e-96
Cdk6	7	0.779	0.379	1.12478	1.55064e-99	2.58972e-95
Mmrn1	7	0.127	0.006	0.290663	5.09392e-96	8.50735e-92
Rpl21	7	0.998	0.942	0.52343	9.31175e-96	1.55516e-91
Adgrg1	7	0.609	0.221	0.864879	1.32981e-93	2.22091e-89
Slc22a3	7	0.306	0.053	0.61043	2.9193e-93	4.87552e-89
Rpl13	7	1	0.993	0.417186	8.7164e-92	1.45573e-87
Tgfb1	7	0.821	0.516	0.865311	1.27324e-90	2.12644e-86
Ccnd2	7	0.776	0.425	0.860447	1.54614e-83	2.58221e-79
Hnrnpk	7	0.993	0.913	0.506862	8.005e-82	1.33692e-77
Cmas	7	0.736	0.45	0.909476	4.68485e-79	7.82416e-75
Nkg7	7	0.731	0.283	0.616159	3.00479e-77	5.0183e-73
Tspan32	7	0.679	0.362	0.852751	3.93343e-77	6.56922e-73
Dok2	7	0.291	0.056	0.562962	4.35628e-77	7.27542e-73
Srgn	7	0.983	0.688	0.570551	4.50831e-77	7.52933e-73
Ddx5	7	1	0.956	0.575624	6.10834e-77	1.02015e-72
Rps14	7	1	0.993	0.379225	6.67546e-77	1.11487e-72
Zc3h12a	7	0.423	0.117	0.781498	8.83595e-77	1.47569e-72
Rpl37a	7	1	0.987	0.372648	4.54129e-76	7.58441e-72
Angpt1	7	0.373	0.092	0.605464	4.7425e-75	7.92045e-71
Ldha	7	0.963	0.838	0.628188	1.42944e-74	2.38731e-70
Marcksl1	7	0.828	0.512	0.962046	2.30814e-74	3.85483e-70
Npm1	7	0.988	0.847	0.574784	4.30475e-73	7.18936e-69
Pi16	8	0.944	0.102	3.54695	0	0
Mfap5	8	0.957	0.066	3.03535	0	0
Myoc	8	0.641	0.036	2.75746	0	0
Clec3b	8	0.96	0.06	2.60258	0	0
Igfbp6	8	0.952	0.068	2.54576	0	0
Ly6a	8	0.98	0.136	2.50603	0	0
Fstl1	8	0.977	0.147	2.31019	0	0
Fbn1	8	0.891	0.087	2.30519	0	0
S100a6	8	0.997	0.246	2.296	0	0
Ecm1	8	0.922	0.139	2.26727	0	0
Has1	8	0.616	0.042	2.25374	0	0
Ly6c1	8	0.962	0.096	2.22491	0	0
Timp2	8	0.97	0.204	2.13477	0	0
Aspn	8	0.79	0.054	2.07262	0	0
Cd248	8	0.768	0.028	2.01647	0	0
Tppp3	8	0.879	0.128	1.97396	0	0
Lypd2	8	0.348	0.006	1.9716	0	0
Scara5	8	0.838	0.053	1.9638	0	0
Htra3	8	0.871	0.136	1.9557	0	0
Pcolce2	8	0.795	0.051	1.94546	0	0
Ackr3	8	0.831	0.06	1.9001	0	0
Axl	8	0.874	0.065	1.88889	0	0
Dcn	8	1	0.103	1.83905	0	0
Nbl1	8	0.934	0.102	1.83386	0	0
Prkcdbp	8	0.851	0.153	1.7865	0	0
Col3a1	8	0.854	0.121	1.76519	0	0
Ahnak	8	0.891	0.179	1.76101	0	0
Sema3c	8	0.677	0.018	1.69075	0	0
Procr	8	0.694	0.036	1.68894	0	0
Tmem100	8	0.722	0.056	1.68333	0	0
Tnxb	8	0.712	0.045	1.67775	0	0
Efemp1	8	0.672	0.05	1.64575	0	0
Thy1	8	0.657	0.068	1.58216	0	0
Dpt	8	0.74	0.079	1.55347	0	0
Fbln2	8	0.722	0.061	1.54008	0	0
Col14a1	8	0.586	0.037	1.51487	0	0
Gfpt2	8	0.705	0.048	1.50972	0	0
Rnase4	8	0.795	0.115	1.5053	0	0
Fndc1	8	0.596	0.031	1.4037	0	0
Lrrn4cl	8	0.619	0.032	1.37106	0	0
Efhd1	8	0.578	0.027	1.34825	0	0
Tgfbr2	8	0.626	0.064	1.3285	0	0
Mustn1	8	0.503	0.022	1.28662	0	0
Nov	8	0.561	0.035	1.28662	0	0
Dbn1	8	0.611	0.044	1.27929	0	0
Cadm3	8	0.482	0.016	1.08431	0	0
Lurap1l	8	0.381	0.013	1.07643	0	0
Medag	8	0.538	0.04	1.06482	0	0
Ahnak2	8	0.495	0.03	1.05028	0	0
Wnt2	8	0.449	0.006	1.02701	0	0
Hba-a1	9	0.989	0.195	2.62224	0	0
Hbb-bt	9	0.94	0.184	2.5559	0	0
Hba-a2	9	0.994	0.16	2.31467	0	0
Gypa	9	0.991	0.131	2.00022	0	0
Cldn13	9	0.934	0.111	1.96905	0	0
Ctse	9	1	0.144	1.9336	0	0
Rhd	9	0.929	0.123	1.89018	0	0
Klf1	9	0.949	0.139	1.63669	0	0
Hemgn	9	0.952	0.115	1.54175	0	0
Hist1h2ap	9	0.949	0.107	1.44955	0	0
Slc38a5	9	0.897	0.109	1.22343	0	0
Hist1h2ae	9	0.917	0.117	1.19791	0	0
Tspan33	9	0.934	0.11	1.16405	0	0
Nxpe2	9	0.917	0.103	1.09664	0	0
Ermap	9	0.889	0.113	0.994503	0	0
Rhag	9	0.886	0.09	0.926323	0	0
Slc4a1	9	0.846	0.067	0.917022	0	0
Cited4	9	0.883	0.113	0.897637	0	0
Plk1	9	0.94	0.162	0.856718	0	0
Trim10	9	0.803	0.067	0.810579	0	0
Ift140	9	0.823	0.088	0.803935	0	0
Alas2	9	0.778	0.057	0.736984	0	0
Paqr9	9	0.786	0.079	0.652238	0	0
Asb17os	9	0.744	0.079	0.584849	0	0
Kel	9	0.755	0.073	0.558732	0	0
Pnp2	9	0.735	0.08	0.544455	0	0
Dmtn	9	0.735	0.058	0.528272	0	0
Epor	9	0.789	0.095	0.525843	0	0
Sec14l2	9	0.755	0.072	0.496262	0	0
Ccnf	9	0.855	0.109	0.492649	0	0
Hist1h2al	9	0.809	0.093	0.454722	0	0
Sptb	9	0.678	0.06	0.43144	0	0
Epb42	9	0.661	0.058	0.428897	0	0
Sox6	9	0.772	0.059	0.428536	0	0
Tmem120b	9	0.803	0.079	0.40803	0	0
Spta1	9	0.655	0.058	0.390161	0	0
Mboat2	9	0.729	0.078	0.359313	0	0
6030468B19Rik	9	0.695	0.051	0.35677	0	0
Slc46a3	9	0.769	0.082	0.344823	0	0
Slc6a20a	9	0.718	0.048	0.335613	0	0
Pdia2	9	0.655	0.052	0.328688	0	0
Gm10184	9	0.661	0.049	0.324867	0	0
Btnl10	9	0.644	0.046	0.306766	0	0
Ank1	9	0.758	0.082	0.290244	0	0
Phyhip	9	0.613	0.043	0.28977	0	0
1300017J02Rik	9	0.613	0.048	0.28791	0	0
Hbq1b	9	0.578	0.036	0.287131	0	0
Apol8	9	0.57	0.039	0.27342	0	0
Redrum	9	0.607	0.047	0.269812	0	0
Add2	9	0.744	0.085	0.583113	1.84459e-307	3.08065e-303
4930519L02Rik	10	0.476	0.069	0.633831	2.462e-143	4.11179e-139
Muc13	10	0.603	0.109	0.674882	4.99003e-143	8.33384e-139
Itga2b	10	0.448	0.061	0.824309	1.43482e-139	2.39629e-135
Nrgn	10	0.527	0.086	0.682823	9.03939e-139	1.50967e-134
Ctla2a	10	0.759	0.17	0.753913	4.83842e-137	8.08064e-133
Top2a	10	0.93	0.328	0.957108	2.80234e-128	4.68019e-124
Myct1	10	0.514	0.083	0.541716	3.4262e-127	5.72209e-123
Gata2	10	0.546	0.097	0.658939	6.44618e-127	1.07658e-122
Rgs18	10	0.854	0.279	0.910782	7.13551e-126	1.1917e-121
Stmn1	10	1	0.696	0.980001	2.71382e-120	4.53235e-116
Tuba1b	10	0.984	0.785	0.953775	9.03783e-120	1.50941e-115
Dapp1	10	0.768	0.242	0.731357	4.29906e-114	7.17985e-110
H1fx	10	0.47	0.084	0.637521	1.07379e-112	1.79334e-108
Rab38	10	0.562	0.124	0.618158	2.3798e-111	3.9745e-107
Cks1b	10	0.984	0.542	0.840727	3.88868e-104	6.49448e-100
Adgrg1	10	0.721	0.22	0.713085	2.46741e-103	4.12082e-99
Nkg7	10	0.895	0.282	0.648165	7.50562e-102	1.25351e-97
Cdk6	10	0.883	0.379	1.02361	1.37024e-99	2.28844e-95
Rab37	10	0.39	0.065	0.429373	1.45873e-93	2.43622e-89
Angpt1	10	0.463	0.091	0.448839	4.01425e-91	6.7042e-87
Nusap1	10	0.692	0.22	0.788195	1.9978e-90	3.33653e-86
Slc22a3	10	0.343	0.054	0.426204	8.11783e-89	1.35576e-84
H2afx	10	0.914	0.519	0.821349	1.72587e-88	2.88238e-84
Cpa3	10	0.349	0.058	1.29678	1.94745e-88	3.25243e-84
Smc4	10	0.924	0.423	0.77482	3.86703e-87	6.45833e-83
Tubb5	10	1	0.788	0.911819	6.00165e-87	1.00234e-82
Cdk1	10	0.848	0.323	0.701633	8.35301e-86	1.39504e-81
Prc1	10	0.641	0.21	0.72626	6.6353e-85	1.10816e-80
Pbk	10	0.746	0.263	0.704216	2.53789e-83	4.23853e-79
Hmgb1	10	1	0.912	0.514966	3.28868e-82	5.49242e-78
Cdca8	10	0.832	0.321	0.740089	9.64128e-82	1.61019e-77
Smc2	10	0.867	0.35	0.689889	1.01954e-80	1.70273e-76
Kif20b	10	0.571	0.188	0.621566	1.7917e-80	2.99232e-76
Mpl	10	0.21	0.022	0.312614	4.76445e-80	7.9571e-76
Ifitm1	10	0.676	0.219	0.919267	7.50155e-79	1.25283e-74
Aurkb	10	0.663	0.236	0.615994	6.45473e-78	1.078e-73
Plek	10	0.517	0.136	0.566028	4.38208e-77	7.31851e-73
Tpx2	10	0.619	0.22	0.709426	5.25556e-75	8.7773e-71
Lmnb1	10	0.908	0.466	0.624187	7.26024e-75	1.21253e-70
Slc18a2	10	0.206	0.023	0.286481	9.56297e-75	1.59711e-70
Ikzf2	10	0.359	0.071	0.61194	4.41975e-73	7.38142e-69
Lmo2	10	0.905	0.511	0.754999	8.3532e-73	1.39507e-68
Meis1	10	0.368	0.074	0.410747	1.344e-72	2.24461e-68
Spint2	10	0.825	0.365	0.606655	2.21329e-72	3.69641e-68
Rgs1	10	0.451	0.106	0.532206	3.24482e-72	5.41917e-68
Hnrnpa1	10	0.987	0.709	0.633854	4.81106e-72	8.03494e-68
Bin2	10	0.756	0.284	0.576148	1.5791e-71	2.63726e-67
Pde4b	10	0.714	0.246	0.482221	3.64683e-69	6.09058e-65
Adgrl4	10	0.457	0.116	0.48894	6.57501e-69	1.09809e-64
Tuba8	10	0.229	0.032	0.292503	1.51434e-68	2.5291e-64
Prss57	11	0.926	0.101	1.43836	0	0
Cebpe	11	0.855	0.083	1.09808	0	0
Pglyrp1	11	0.848	0.079	0.766551	0	0
Cldn15	11	0.665	0.055	0.748356	1.3572e-301	2.26666e-297
Hdc	11	0.888	0.106	0.927753	2.72592e-296	4.55256e-292
Ms4a3	11	1	0.217	2.49413	5.69319e-291	9.5082e-287
Cst7	11	0.985	0.178	1.35392	7.50272e-282	1.25303e-277
Elane	11	1	0.23	3.08603	1.61072e-277	2.69006e-273
Prom1	11	0.309	0.008	0.270524	2.88478e-275	4.81787e-271
Fcgr3	11	0.948	0.16	1.35528	3.91887e-267	6.54491e-263
Ctsg	11	1	0.305	2.43021	6.17631e-231	1.03151e-226
Chst13	11	0.468	0.033	0.452109	8.50317e-231	1.42011e-226
Alas1	11	0.97	0.231	1.61527	1.09794e-230	1.83367e-226
Nkg7	11	0.996	0.282	1.98971	1.15176e-226	1.92356e-222
Gfi1	11	0.498	0.04	0.49566	1.44773e-222	2.41785e-218
Trem3	11	0.822	0.132	1.05911	7.8384e-217	1.30909e-212
Atp8b4	11	0.833	0.131	0.796532	1.31929e-213	2.20335e-209
Clec12a	11	0.989	0.256	1.58572	5.12008e-213	8.55105e-209
Igsf6	11	0.9	0.168	1.00406	1.32473e-208	2.21243e-204
F630028O10Rik	11	0.885	0.161	1.1632	2.13882e-208	3.57205e-204
Tslp	11	0.498	0.043	0.444609	2.11198e-207	3.52722e-203
Prtn3	11	1	0.366	2.24022	5.74458e-199	9.59403e-195
Dmkn	11	0.639	0.077	0.556628	2.99118e-198	4.99557e-194
Mpo	11	1	0.418	2.40628	1.88501e-196	3.14815e-192
Mgl2	11	0.375	0.025	0.429577	9.7562e-194	1.62938e-189
Hsd17b1	11	0.394	0.029	0.349618	3.70868e-187	6.19386e-183
Hk3	11	0.822	0.147	0.801511	5.42461e-187	9.05964e-183
Mrgpra2b	11	0.454	0.04	0.483829	1.60533e-185	2.68106e-181
B4galt6	11	0.506	0.053	0.485506	7.14391e-180	1.1931e-175
Ltb4r1	11	0.729	0.11	0.63846	1.32285e-179	2.20929e-175
Pde4d	11	0.695	0.112	0.65455	1.1086e-175	1.85146e-171
Slc28a2	11	0.457	0.043	0.338672	3.92437e-171	6.55409e-167
Fgl2	11	0.703	0.11	0.49809	6.74266e-165	1.12609e-160
Serpinb1a	11	0.993	0.386	1.38496	1.09171e-161	1.82327e-157
Gsr	11	1	0.418	1.34456	3.99529e-161	6.67254e-157
Srgn	11	1	0.693	1.59104	1.89066e-158	3.15759e-154
1700020L24Rik	11	0.543	0.073	0.520151	1.80463e-155	3.01392e-151
Trim45	11	0.331	0.025	0.256558	1.39364e-154	2.32752e-150
Plac8	11	1	0.524	1.52252	1.74187e-152	2.9091e-148
Lta4h	11	0.948	0.324	1.04783	3.05624e-150	5.10422e-146
Fcor	11	0.361	0.032	0.285701	2.33171e-146	3.89418e-142
Gpr160	11	0.446	0.05	0.344305	4.99152e-145	8.33633e-141
Adssl1	11	0.926	0.25	0.886702	5.31091e-145	8.86975e-141
Gstm1	11	0.989	0.422	1.31526	3.45454e-142	5.76943e-138
Ap3s1	11	0.996	0.6	1.1831	4.22938e-139	7.06349e-135
Gatm	11	0.929	0.312	0.910247	4.10967e-138	6.86357e-134
Sdf2l1	11	0.985	0.482	1.17797	3.05736e-137	5.10609e-133
Ly6c2	11	0.881	0.216	1.12602	3.82988e-133	6.39627e-129
Tacstd2	11	0.457	0.058	0.369945	3.53057e-131	5.89641e-127
Anxa3	11	0.955	0.283	0.827225	6.21241e-130	1.03754e-125
Vpreb1	12	0.946	0.043	3.68258	0	0
Igll1	12	0.938	0.095	3.50809	0	0
Vpreb3	12	0.988	0.071	3.03012	0	0
Cd79a	12	0.93	0.075	2.45895	0	0
Mzb1	12	0.895	0.089	2.41967	0	0
Dntt	12	0.763	0.06	2.11226	0	0
Blnk	12	0.84	0.098	1.98748	0	0
Vpreb2	12	0.591	0.016	1.96713	0	0
Slamf7	12	0.568	0.035	1.8142	0	0
Lef1	12	0.665	0.046	1.76664	0	0
Gm30948	12	0.444	0.008	1.4286	0	0
Ankrd33b	12	0.463	0.03	1.28695	1.34647e-250	2.24874e-246
Arl5c	12	0.782	0.112	1.82356	8.84862e-248	1.47781e-243
Cd79b	12	0.914	0.165	1.93605	7.94847e-246	1.32747e-241
Ebf1	12	0.981	0.248	2.2864	7.30333e-232	1.21973e-227
Pde2a	12	0.696	0.092	1.56807	1.31201e-230	2.19118e-226
Cplx2	12	0.436	0.031	1.26517	6.05356e-219	1.01101e-214
Rsph1	12	0.471	0.044	1.62989	1.24095e-194	2.07251e-190
Chchd10	12	0.93	0.294	2.21534	2.93794e-185	4.90665e-181
Grb7	12	0.226	0.009	0.842207	1.2126e-165	2.02516e-161
Tspan13	12	0.973	0.475	2.24152	4.52149e-164	7.55135e-160
Cd19	12	0.455	0.049	1.24999	7.52825e-164	1.25729e-159
Tifa	12	0.879	0.321	1.89741	1.09316e-146	1.82569e-142
Msmp	12	0.514	0.069	0.853404	4.47983e-146	7.48177e-142
Smtnl2	12	0.268	0.018	0.898614	1.36477e-138	2.2793e-134
Gm37065	12	0.304	0.024	0.97206	3.15971e-136	5.27704e-132
Capsl	12	0.284	0.021	1.06875	1.98209e-135	3.31029e-131
Rps27rt	12	0.996	0.905	1.3719	5.3203e-133	8.88544e-129
Bst1	12	0.304	0.026	0.945513	1.64658e-128	2.74995e-124
Atp1b1	12	0.529	0.09	1.33852	7.86043e-128	1.31277e-123
Pafah1b3	12	0.728	0.206	1.68538	5.97725e-126	9.98261e-122
Slamf6	12	0.428	0.058	1.18635	3.02608e-124	5.05385e-120
Fcrl6	12	0.121	0.003	0.596577	6.20852e-116	1.03689e-111
Gmfg	12	0.926	0.499	1.42662	4.91926e-115	8.21566e-111
Pou2af1	12	0.381	0.049	1.10934	1.93853e-114	3.23754e-110
Cd72	12	0.584	0.128	1.34316	1.93497e-111	3.2316e-107
Snn	12	0.405	0.058	1.10359	2.82871e-111	4.72422e-107
Ppp1r16b	12	0.342	0.041	1.1632	4.23735e-109	7.07679e-105
Bfsp2	12	0.37	0.051	1.26962	1.89521e-104	3.16519e-100
Ptprcap	12	0.813	0.354	1.34765	6.4502e-96	1.07725e-91
Lrmp	12	0.642	0.201	1.38857	2.4979e-95	4.17173e-91
Rem2	12	0.195	0.014	0.80134	3.01139e-94	5.02931e-90
Trp53i11	12	0.362	0.054	0.97545	2.7399e-93	4.5759e-89
Arpp21	12	0.198	0.015	0.67687	5.96606e-93	9.96392e-89
Rps27	12	0.809	0.425	1.391	3.71269e-90	6.20057e-86
Ttll11	12	0.121	0.004	0.474407	4.17485e-90	6.97241e-86
Ucp2	12	0.794	0.41	1.42356	1.14309e-88	1.90907e-84
H3f3a	12	0.981	0.916	0.808577	1.33753e-87	2.23382e-83
Gimap6	12	0.58	0.164	1.27314	1.10936e-83	1.85275e-79
Gfra1	12	0.249	0.028	0.802948	1.50071e-82	2.50634e-78
Retnlg	13	0.519	0.009	4.93379	0	0
S100a9	13	1	0.03	4.91028	0	0
S100a8	13	1	0.067	4.86735	0	0
Ngp	13	0.877	0.014	4.57872	0	0
Camp	13	0.84	0.011	4.37353	0	0
Ltf	13	0.849	0.007	3.88544	0	0
Wfdc21	13	0.995	0.026	3.83336	0	0
Lcn2	13	0.967	0.026	3.69438	0	0
Pglyrp1	13	0.995	0.081	3.23328	0	0
Ifitm6	13	0.976	0.051	3.14103	0	0
Chil3	13	0.75	0.033	2.75025	0	0
Mmp8	13	0.684	0.027	2.69418	0	0
Mcemp1	13	0.953	0.087	1.9374	0	0
Mmp9	13	0.769	0.017	1.93607	0	0
Ly6g	13	0.868	0.037	1.85222	0	0
Cd177	13	0.882	0.027	1.8126	0	0
C5ar1	13	0.792	0.026	1.64999	0	0
Lrg1	13	0.816	0.064	1.48293	0	0
Chil1	13	0.778	0.037	1.47717	0	0
AA467197	13	0.698	0.034	1.41013	0	0
Ly6i	13	0.693	0.04	1.3707	0	0
Plbd1	13	0.75	0.045	1.19753	0	0
Ceacam10	13	0.5	0.012	1.15075	0	0
Lilr4b	13	0.604	0.026	1.10664	0	0
Pilra	13	0.58	0.024	1.09478	0	0
Fpr2	13	0.571	0.007	1.05277	0	0
Itgb2l	13	0.608	0.012	0.994644	0	0
Fpr1	13	0.406	0.007	0.903393	0	0
Pirb	13	0.623	0.039	1.09239	3.62013e-305	6.04597e-301
Pilrb2	13	0.472	0.019	0.868018	1.94176e-302	3.24294e-298
Mapk13	13	0.458	0.018	0.803383	4.38086e-302	7.31647e-298
Cd33	13	0.495	0.024	0.879645	1.79541e-282	2.99852e-278
Slfn4	13	0.311	0.007	0.603455	8.26643e-276	1.38058e-271
Clec4a2	13	0.788	0.083	1.33117	6.26471e-264	1.04627e-259
Mrgpra2b	13	0.561	0.04	1.05649	1.14444e-250	1.91133e-246
Pilrb1	13	0.368	0.014	0.581545	1.50124e-247	2.50722e-243
B230208H11Rik	13	0.59	0.045	1.02959	3.65228e-246	6.09967e-242
9830107B12Rik	13	0.259	0.005	0.511385	3.04298e-239	5.08209e-235
Itgam	13	0.566	0.043	0.959061	3.72067e-237	6.21389e-233
Ppp1r42	13	0.288	0.007	0.505633	8.1572e-237	1.36233e-232
Adam8	13	0.278	0.007	0.540116	4.51941e-236	7.54787e-232
Trem3	13	0.892	0.136	1.48448	1.33546e-234	2.23036e-230
Lilrb4a	13	0.58	0.045	1.01555	1.61554e-234	2.69811e-230
Cybb	13	0.835	0.113	1.63498	3.7423e-234	6.25002e-230
4930438A08Rik	13	0.297	0.009	0.507043	1.2892e-231	2.1531e-227
Orm1	13	0.33	0.011	0.688904	1.36245e-231	2.27543e-227
Cebpe	13	0.764	0.092	1.43685	3.33618e-229	5.57175e-225
Il1r2	13	0.368	0.016	1.00487	3.12443e-221	5.21811e-217
G0s2	13	0.759	0.095	1.84317	9.91637e-215	1.65613e-210
Lgals3	13	0.91	0.151	1.76554	4.57323e-213	7.63776e-209
Ccl6	14	0.797	0.051	2.23686	0	0
Ccr2	14	0.899	0.09	1.83369	0	0
Ms4a4c	14	0.874	0.071	1.63425	0	0
Pld4	14	0.952	0.101	1.55551	0	0
Lilrb4a	14	0.768	0.04	1.38221	0	0
Mpeg1	14	0.797	0.067	1.33954	0	0
S100a4	14	0.865	0.078	1.31996	0	0
Plbd1	14	0.729	0.046	1.26813	0	0
Clec4a3	14	0.575	0.013	1.06849	0	0
AI839979	14	0.705	0.044	1.02887	0	0
Lyz1	14	0.58	0.016	0.925701	0	0
Sirpb1c	14	0.44	0.004	0.89636	0	0
Clec4a1	14	0.425	0.006	0.714026	0	0
Sirpb1b	14	0.406	0.005	0.668832	0	0
Pira2	14	0.42	0.01	0.583804	0	0
Lilra6	14	0.44	0.006	0.580914	0	0
Klra2	14	0.357	0.008	0.578342	0	0
Ptpro	14	0.435	0.011	0.546002	0	0
Galnt9	14	0.353	0.006	0.442858	0	0
Msr1	14	0.304	0.005	0.414173	0	0
Gm14548	14	0.319	0.005	0.357744	0	0
Ms4a8a	14	0.333	0.007	0.473099	2.59123e-305	4.32762e-301
Sirpb1a	14	0.193	0	0.305862	6.28058e-302	1.04892e-297
Irf5	14	0.812	0.072	1.11442	6.86239e-301	1.14609e-296
Cd68	14	0.826	0.081	1.20428	1.15417e-295	1.92758e-291
Ctss	14	0.961	0.133	2.30257	2.64469e-293	4.4169e-289
Cx3cr1	14	0.469	0.02	0.681962	5.03789e-292	8.41377e-288
Hck	14	0.643	0.043	0.796645	2.71809e-282	4.53949e-278
Pirb	14	0.618	0.039	0.794077	4.4191e-280	7.38034e-276
Lgals3	14	0.976	0.149	2.46708	3.4146e-276	5.70273e-272
Gpr141	14	0.541	0.031	0.797911	1.96011e-272	3.27358e-268
Rnase6	14	0.768	0.072	1.0604	1.15224e-265	1.92435e-261
Itgb7	14	0.85	0.099	1.33289	1.0964e-260	1.83109e-256
Fgr	14	0.435	0.02	0.583008	5.78377e-250	9.65947e-246
Cybb	14	0.85	0.113	1.60857	2.44495e-237	4.0833e-233
Slfn2	14	0.879	0.121	1.43825	2.53737e-237	4.23766e-233
2020-03-01	14	0.338	0.011	0.424369	3.84825e-237	6.42697e-233
Adgre1	14	0.382	0.016	0.57466	7.94268e-236	1.32651e-231
P2ry6	14	0.232	0.004	0.277243	5.66101e-229	9.45445e-225
AI607873	14	0.362	0.014	0.507795	2.47683e-227	4.13655e-223
Serpinb10	14	0.333	0.012	0.423246	1.28298e-221	2.14271e-217
Ms4a6c	14	0.966	0.185	1.89849	6.98381e-220	1.16637e-215
Clec4a2	14	0.749	0.085	1.04026	1.32975e-216	2.22082e-212
Gm9733	14	0.324	0.012	0.634837	5.56889e-212	9.3006e-208
Hopx	14	0.42	0.023	0.646762	3.0091e-210	5.0255e-206
Cd86	14	0.357	0.016	0.486217	4.99042e-210	8.3345e-206
Mcemp1	14	0.768	0.093	0.989701	5.44996e-206	9.10198e-202
Wfdc17	14	0.618	0.064	2.33679	5.87147e-206	9.80594e-202
Ifitm6	14	0.638	0.061	1.23303	1.67524e-203	2.79782e-199
F13a1	14	0.874	0.145	1.60067	7.65604e-195	1.27863e-190
Kcng2	15	0.47	0.022	0.381309	2.20594e-241	3.68414e-237
Atp1b2	15	0.869	0.103	0.933108	1.14995e-239	1.92053e-235
Gm15915	15	0.749	0.078	0.858009	2.04195e-219	3.41027e-215
Car1	15	0.978	0.222	2.25838	7.46379e-173	1.24653e-168
Ces2g	15	0.885	0.154	1.02951	6.94144e-160	1.15929e-155
Prss50	15	0.579	0.069	0.676569	1.93964e-147	3.2394e-143
Abcb4	15	0.749	0.124	0.680155	1.18233e-135	1.97461e-131
Rab4a	15	0.77	0.133	0.634565	6.78776e-134	1.13362e-129
Nefh	15	0.372	0.028	0.279017	2.20459e-132	3.68188e-128
Prelid2	15	0.617	0.09	0.565895	8.87517e-126	1.48224e-121
Ermap	15	0.792	0.133	0.730683	5.76266e-124	9.62422e-120
Sdsl	15	0.858	0.183	0.826304	1.11992e-121	1.87038e-117
Klf1	15	0.891	0.159	0.743864	1.42441e-113	2.37891e-109
Mthfd1	15	0.918	0.273	0.969573	5.20721e-113	8.69656e-109
Slc38a5	15	0.776	0.13	0.592339	2.16625e-108	3.61786e-104
Tspo2	15	0.776	0.134	0.559445	3.98664e-106	6.65809e-102
Vamp5	15	0.967	0.353	1.12013	2.73775e-102	4.57231e-98
Aqp1	15	0.923	0.203	0.826713	8.67869e-102	1.44943e-97
Slc25a21	15	0.612	0.106	0.515105	1.79189e-101	2.99264e-97
Rangrf	15	0.869	0.247	0.857236	2.06862e-101	3.4548e-97
Npm1	15	1	0.851	1.08163	3.44231e-97	5.74901e-93
Tfr2	15	0.71	0.154	0.585123	7.77261e-96	1.2981e-91
Gata1	15	0.776	0.149	0.599533	9.2692e-95	1.54805e-90
Mfsd2b	15	0.634	0.126	0.521492	1.20497e-92	2.01242e-88
Hspd1	15	0.995	0.676	1.14339	9.24045e-92	1.54325e-87
Cox6b2	15	0.934	0.287	0.900172	2.22461e-90	3.71531e-86
Prdx6	15	0.995	0.681	0.986126	2.57255e-89	4.29641e-85
Gdf3	15	0.53	0.091	0.433892	5.88301e-87	9.82521e-83
Plscr1	15	0.825	0.243	0.777308	3.96814e-85	6.62719e-81
Ncl	15	1	0.776	0.937445	3.70157e-84	6.18199e-80
Fam195a	15	0.694	0.167	0.513018	1.4169e-82	2.36636e-78
Hdgf	15	0.989	0.663	0.912096	2.70896e-78	4.52424e-74
Wdr12	15	0.907	0.339	0.771422	7.2757e-78	1.21511e-73
Sphk1	15	0.661	0.147	0.593267	1.59112e-77	2.65733e-73
Pgm1	15	0.76	0.202	0.553522	3.27808e-77	5.47472e-73
Asns	15	0.776	0.2	0.760794	8.88627e-77	1.4841e-72
Srm	15	0.951	0.41	0.858364	6.21874e-76	1.03859e-71
Pitrm1	15	0.727	0.196	0.5254	1.25344e-75	2.09337e-71
Hnrnpa1	15	1	0.714	0.895314	1.42232e-75	2.37542e-71
Mybbp1a	15	0.809	0.246	0.619717	1.30512e-74	2.17968e-70
Mns1	15	0.842	0.225	0.596982	1.61771e-73	2.70174e-69
Nsun2	15	0.945	0.463	0.864437	3.46438e-73	5.78586e-69
Aqp9	15	0.355	0.049	0.313828	6.81146e-73	1.13758e-68
Gclm	15	0.984	0.409	0.845353	1.07591e-72	1.79688e-68
Nop10	15	0.995	0.825	0.79056	2.15978e-72	3.60705e-68
Eef1g	15	1	0.871	0.690682	3.96056e-72	6.61453e-68
Gatm	15	0.896	0.32	0.651261	1.33655e-71	2.23218e-67
C1qbp	15	0.973	0.59	0.880263	2.09184e-71	3.49359e-67
Nolc1	15	0.945	0.392	0.739229	9.91877e-71	1.65653e-66
Eif5a	15	1	0.932	0.646378	2.07149e-70	3.45959e-66
Vpreb3	16	0.955	0.082	1.88032	4.46084e-303	7.45006e-299
Cd79a	16	0.932	0.084	1.63039	3.85423e-279	6.43694e-275
Mzb1	16	0.903	0.098	1.44375	1.2262e-241	2.04787e-237
Pou2af1	16	0.614	0.047	0.899282	5.92678e-210	9.89831e-206
Cd19	16	0.636	0.05	0.786916	1.32318e-209	2.20985e-205
Blnk	16	0.852	0.106	1.28429	4.61393e-198	7.70572e-194
Tmem108	16	0.511	0.035	0.774614	1.71022e-192	2.85624e-188
Bfsp2	16	0.585	0.049	1.1476	5.42995e-190	9.06856e-186
Igll1	16	0.79	0.107	1.56924	1.07403e-170	1.79373e-166
Slamf6	16	0.608	0.058	0.883335	1.14927e-169	1.91939e-165
Cplx2	16	0.477	0.034	0.660389	6.67785e-168	1.11527e-163
Pax5	16	0.358	0.02	0.507809	2.44644e-155	4.0858e-151
Blk	16	0.352	0.02	0.505096	3.32331e-155	5.55025e-151
Myl4	16	0.551	0.059	1.30082	7.41416e-152	1.23824e-147
Pde2a	16	0.727	0.098	1.02022	4.1831e-151	6.98619e-147
Slamf7	16	0.5	0.043	0.682284	9.23861e-150	1.54294e-145
Il7r	16	0.455	0.036	0.661257	1.69679e-148	2.83381e-144
Cd79b	16	0.898	0.174	1.43495	2.23659e-148	3.73534e-144
Fcrla	16	0.545	0.059	1.10777	3.9478e-141	6.59321e-137
Rsph1	16	0.5	0.048	0.832878	2.52732e-139	4.22088e-135
Rag2	16	0.318	0.018	0.48803	2.4887e-137	4.15638e-133
Bach2	16	0.409	0.032	0.696492	1.37389e-136	2.29454e-132
Chchd10	16	0.972	0.3	1.71996	1.79151e-133	2.992e-129
Gfra2	16	0.358	0.025	0.489774	6.46669e-131	1.08e-126
Lrmp	16	0.864	0.2	1.30839	1.34738e-130	2.25026e-126
Gm37065	16	0.364	0.026	0.546058	2.54963e-130	4.25813e-126
Lef1	16	0.523	0.057	0.753433	2.20665e-124	3.68532e-120
Vpreb1	16	0.528	0.063	1.26958	8.55443e-117	1.42868e-112
Gm43291	16	0.341	0.027	0.885343	5.11309e-114	8.53937e-110
Cd72	16	0.705	0.131	1.09734	3.41765e-111	5.70782e-107
Hmgb1	16	1	0.913	1.42268	1.27772e-110	2.13393e-106
Ptma	16	1	0.99	1.07166	1.68912e-109	2.82101e-105
2810417H13Rik	16	0.989	0.358	1.64393	9.36076e-108	1.56334e-103
Irf4	16	0.324	0.025	0.470443	1.43387e-107	2.39471e-103
Ucp2	16	0.989	0.409	1.45193	1.98477e-107	3.31477e-103
Ebf1	16	0.955	0.257	1.25395	8.97823e-106	1.49945e-101
Fam129c	16	0.443	0.05	0.590978	4.4787e-104	7.47987e-100
Spib	16	0.477	0.058	0.79004	5.3182e-104	8.88193e-100
Arntl	16	0.648	0.116	0.969059	5.83542e-104	9.74573e-100
Plekha2	16	0.693	0.132	0.881418	6.52671e-102	1.09003e-97
6030408B16Rik	16	0.222	0.012	0.306623	1.29315e-101	2.15969e-97
Atp1b1	16	0.597	0.093	0.831604	4.12607e-101	6.89096e-97
Gfra1	16	0.335	0.028	0.398813	4.77131e-101	7.96857e-97
Trp53i11	16	0.46	0.055	0.559719	2.22734e-98	3.71989e-94
Hmgb2	16	1	0.713	1.43515	5.38955e-98	9.00108e-94
Lmnb1	16	0.955	0.473	1.25495	4.16674e-93	6.95888e-89
Ptprcap	16	0.96	0.356	1.1314	1.41727e-92	2.36699e-88
Vpreb2	16	0.324	0.029	0.445321	1.64398e-92	2.74562e-88
Prkcb	16	0.438	0.056	0.521039	5.54693e-90	9.26392e-86
Asf1b	16	0.875	0.313	1.19829	5.16162e-86	8.62042e-82
Bglap	17	0.48	0.003	5.37706	0	0
Bglap2	17	0.602	0.012	4.78191	0	0
Dmp1	17	0.404	0.007	2.75774	0	0
Ifitm5	17	0.585	0.014	2.07097	0	0
Ptgis	17	0.789	0.049	1.63636	0	0
Cgref1	17	0.52	0.016	1.52676	0	0
Wisp1	17	0.52	0.012	1.00748	0	0
Sp7	17	0.526	0.016	0.989484	0	0
Col13a1	17	0.538	0.004	0.961525	0	0
Slit2	17	0.468	0.012	0.896446	0	0
Vdr	17	0.444	0.011	0.78209	0	0
Bmp3	17	0.444	0.008	0.731917	0	0
Col22a1	17	0.374	0.002	0.717978	0	0
Insc	17	0.398	0.009	0.697119	0	0
Mlip	17	0.234	0.001	0.43469	0	0
Lipc	17	0.327	0.005	0.629506	5.5472e-305	9.26437e-301
Mmp13	17	0.591	0.029	3.80673	3.3207e-298	5.54591e-294
Pth1r	17	0.825	0.064	1.84065	1.57916e-297	2.63736e-293
Satb2	17	0.415	0.011	0.645666	4.14283e-296	6.91895e-292
Timp1	17	0.743	0.053	2.69904	4.55207e-295	7.6024e-291
Ibsp	17	0.889	0.077	2.91767	3.68392e-292	6.15252e-288
Cadm1	17	0.626	0.035	1.56452	4.16165e-291	6.95037e-287
Bglap3	17	0.468	0.017	4.52704	7.8964e-284	1.31878e-279
Cpe	17	0.696	0.046	1.76692	4.19123e-275	6.99977e-271
Slc36a2	17	0.474	0.019	1.07524	8.21273e-268	1.37161e-263
RP23-457J22.1	17	0.199	0.001	0.402394	8.82506e-251	1.47387e-246
Gprc5c	17	0.281	0.005	0.470645	1.75287e-247	2.92747e-243
Tnc	17	0.69	0.053	2.10546	2.95069e-246	4.92795e-242
Cpz	17	0.263	0.004	0.755602	4.90055e-242	8.18441e-238
Fam78b	17	0.275	0.005	0.491984	8.41177e-237	1.40485e-232
Fap	17	0.778	0.073	1.49015	9.69894e-237	1.61982e-232
Nrp2	17	0.626	0.045	1.19911	2.62533e-228	4.38456e-224
Cdo1	17	0.415	0.018	0.851281	3.15225e-223	5.26458e-219
Entpd3	17	0.175	0.001	0.355202	1.01188e-209	1.68995e-205
Chn1	17	0.275	0.007	0.531948	4.05213e-206	6.76746e-202
Ptprz1	17	0.257	0.006	0.51452	3.69271e-204	6.16719e-200
Hpgd	17	0.509	0.033	1.29432	2.08712e-203	3.48571e-199
Sema7a	17	0.345	0.013	0.618129	9.90221e-202	1.65377e-197
Postn	17	0.468	0.027	1.62054	1.29046e-201	2.1552e-197
Dkk1	17	0.187	0.002	0.469398	1.31962e-197	2.20389e-193
Bmp8a	17	0.205	0.003	0.375711	3.72071e-194	6.21396e-190
Lpar3	17	0.187	0.002	0.30104	3.85051e-193	6.43073e-189
Creb3l1	17	0.637	0.059	1.24017	6.47595e-193	1.08155e-188
Cfh	17	0.865	0.117	1.62975	7.96987e-193	1.33105e-188
Car3	17	0.509	0.039	2.39488	2.66444e-186	4.44988e-182
Mmp16	17	0.24	0.006	0.352286	3.15999e-185	5.27749e-181
Dlx5	17	0.503	0.035	0.910278	7.79191e-182	1.30133e-177
Kcnk1	17	0.181	0.003	0.324747	3.79923e-177	6.3451e-173
Shc2	17	0.292	0.011	0.448526	3.4765e-171	5.8061e-167
Spp1	17	0.743	0.11	5.47715	1.15036e-169	1.92121e-165
Pklr	18	0.776	0.088	0.486548	1.29551e-187	2.16364e-183
Hpn	18	0.667	0.065	0.438612	3.73548e-187	6.23862e-183
Snca	18	0.309	0.011	0.314691	1.64156e-177	2.74158e-173
Prss50	18	0.667	0.069	0.544923	1.14468e-172	1.91172e-168
Ermap	18	0.885	0.133	0.943093	6.96155e-158	1.16265e-153
Sphk1	18	0.885	0.143	0.887706	2.22886e-157	3.72243e-153
Atp1b2	18	0.776	0.107	0.545372	2.68185e-150	4.47896e-146
Gm15915	18	0.697	0.081	0.337927	1.86641e-149	3.1171e-145
Add2	18	0.752	0.101	0.599684	3.82762e-146	6.39251e-142
Ces2g	18	0.909	0.155	0.918073	6.25316e-146	1.04434e-141
Fam132a	18	0.976	0.264	1.67803	2.60204e-141	4.34567e-137
Slc25a21	18	0.739	0.104	0.549556	1.49628e-139	2.49894e-135
Prelid2	18	0.691	0.089	0.39274	7.81357e-135	1.30494e-130
Tspo2	18	0.848	0.134	0.813366	1.99791e-134	3.33671e-130
Gfi1b	18	0.824	0.132	0.6932	6.07047e-132	1.01383e-127
Stard10	18	0.855	0.147	0.762986	8.33483e-129	1.392e-124
Nxpe2	18	0.818	0.125	0.735724	2.05418e-128	3.43069e-124
Klf1	18	0.897	0.16	1.17884	8.01972e-128	1.33937e-123
Asns	18	0.915	0.198	1.10739	1.35922e-127	2.27004e-123
Paqr9	18	0.703	0.099	0.481277	9.33089e-123	1.55835e-118
Rfesd	18	0.903	0.177	0.830902	1.33013e-120	2.22145e-116
Tspan33	18	0.812	0.134	0.689787	4.53662e-116	7.57661e-112
Smim1	18	0.873	0.16	0.920408	6.6901e-116	1.11731e-111
Slc38a5	18	0.794	0.131	0.800988	6.02364e-114	1.00601e-109
Epor	18	0.715	0.114	0.443053	8.5334e-114	1.42516e-109
Car1	18	0.903	0.226	1.70537	9.92112e-113	1.65693e-108
Tfr2	18	0.824	0.152	0.503655	1.26819e-112	2.118e-108
Mns1	18	0.915	0.225	0.910798	6.16966e-108	1.03039e-103
Cpox	18	1	0.247	1.05364	9.6134e-108	1.60553e-103
Tspan8	18	0.727	0.116	0.602446	1.24625e-107	2.08136e-103
Abcb4	18	0.739	0.125	0.492076	2.48922e-107	4.15725e-103
Cited4	18	0.77	0.135	0.650128	2.69066e-107	4.49367e-103
Bex4	18	0.673	0.116	0.71185	9.61414e-105	1.60566e-100
Sh2d4a	18	0.63	0.095	0.402236	1.9825e-104	3.31097e-100
Pvt1	18	0.533	0.071	0.269149	1.0078e-101	1.68312e-97
Ccne1	18	0.824	0.171	0.832238	6.37519e-99	1.06472e-94
Mthfd1	18	0.927	0.275	0.866105	1.31798e-97	2.20116e-93
Ammecr1	18	0.733	0.135	0.370069	3.92537e-96	6.55576e-92
Gata1	18	0.788	0.15	0.714673	5.59375e-96	9.34211e-92
Minpp1	18	0.945	0.309	1.03101	1.29042e-95	2.15513e-91
Ttll12	18	0.733	0.146	0.459286	2.78527e-95	4.65168e-91
Rhag	18	0.685	0.115	0.540773	1.19719e-94	1.99943e-90
Gm11837	18	0.582	0.092	0.434205	5.07905e-93	8.48252e-89
Ctse	18	0.824	0.17	1.0983	2.66178e-92	4.44544e-88
Tmem56	18	0.558	0.086	0.377591	9.06616e-91	1.51414e-86
Mllt3	18	0.715	0.137	0.51652	2.64663e-90	4.42014e-86
Pla2g12a	18	0.939	0.299	0.927914	6.77712e-89	1.13185e-84
Cela1	18	0.709	0.138	0.446617	1.96897e-87	3.28838e-83
Asb17os	18	0.606	0.098	0.372061	1.41215e-86	2.35844e-82
Phf10	18	0.909	0.262	0.789195	4.08011e-86	6.8142e-82
Fabp4	19	0.714	0.031	3.03999	0	0
Cldn5	19	0.765	0.018	2.77028	0	0
Slc9a3r2	19	0.832	0.038	2.67202	0	0
Sox17	19	0.655	0.005	2.37641	0	0
Esam	19	0.756	0.028	2.2562	0	0
Stmn2	19	0.605	0.011	2.23394	0	0
Ecscr	19	0.647	0.024	1.89863	0	0
Bcam	19	0.597	0.014	1.85954	0	0
Gja4	19	0.445	0.004	1.85153	0	0
Cdh5	19	0.655	0.015	1.72917	0	0
Ptprb	19	0.529	0.008	1.69159	0	0
Mmrn2	19	0.58	0.011	1.6338	0	0
Podxl	19	0.496	0.004	1.57762	0	0
Ptprr	19	0.462	0.002	1.57567	0	0
Edn1	19	0.395	0.003	1.53682	0	0
Sox18	19	0.42	0.007	1.53361	0	0
C1qtnf9	19	0.353	0.001	1.47905	0	0
Mall	19	0.361	0.005	1.28227	0	0
Sema3g	19	0.303	0.002	1.06839	0	0
F11r	19	0.487	0.013	1.52614	7.46558e-298	1.24683e-293
Ssu2	19	0.202	0	0.936973	1.1462e-289	1.91427e-285
Cav1	19	0.807	0.053	2.42742	1.37345e-258	2.2938e-254
Flt1	19	0.487	0.016	1.58522	5.12494e-253	8.55916e-249
Slc26a10	19	0.16	0	0.754359	1.13802e-233	1.90061e-229
Cav2	19	0.748	0.054	2.07132	3.40657e-223	5.68932e-219
Rasip1	19	0.37	0.01	1.17094	1.02773e-221	1.71641e-217
Tm4sf1	19	0.924	0.102	3.16705	1.00065e-208	1.67119e-204
Tmem255b	19	0.21	0.002	0.802254	7.73268e-205	1.29143e-200
Gja5	19	0.168	0.001	0.707003	2.19528e-200	3.66634e-196
Cyyr1	19	0.403	0.014	1.28417	7.11373e-198	1.18806e-193
Sdpr	19	0.756	0.062	2.18356	3.39521e-197	5.67034e-193
Adcy4	19	0.303	0.008	1.05581	4.43047e-184	7.39933e-180
Emcn	19	0.479	0.023	1.57811	2.47978e-183	4.14147e-179
Sncg	19	0.319	0.009	1.18882	1.7496e-180	2.92201e-176
Clec14a	19	0.403	0.017	1.38241	1.19187e-177	1.99054e-173
Car7	19	0.185	0.002	0.76264	7.71695e-176	1.28881e-171
Sparcl1	19	0.639	0.049	1.81174	1.54207e-164	2.57541e-160
Tie1	19	0.412	0.02	1.40031	5.12536e-162	8.55987e-158
Tspan7	19	0.529	0.035	1.75938	2.20362e-161	3.68026e-157
Dhh	19	0.126	0.001	0.368391	1.08396e-160	1.81032e-156
Rbp7	19	0.21	0.004	1.01532	3.77676e-160	6.30757e-156
Magix	19	0.134	0.001	0.625811	1.27571e-157	2.13056e-153
Prex2	19	0.361	0.015	1.34246	5.95889e-157	9.95194e-153
Jam2	19	0.471	0.028	1.4628	9.25435e-155	1.54557e-150
Cd36	19	0.538	0.039	1.97968	4.46382e-153	7.45502e-149
Tcf15	19	0.328	0.013	1.31285	7.19645e-151	1.20188e-146
Eps8l2	19	0.328	0.013	1.25062	1.03869e-147	1.73471e-143
Fam181b	19	0.227	0.005	0.946721	4.78064e-144	7.98414e-140
Unc45b	19	0.193	0.004	0.772749	1.02461e-143	1.71121e-139
Lrrc3b	19	0.118	0.001	0.546173	5.78008e-140	9.65332e-136
Spib	20	0.826	0.055	1.8752	6.85583e-282	1.14499e-277
Gm43291	20	0.576	0.024	1.9032	5.20578e-271	8.69417e-267
Vpreb3	20	0.992	0.086	2.4075	7.10035e-269	1.18583e-264
Cd79a	20	0.977	0.089	2.11152	1.76224e-251	2.94311e-247
Fcrla	20	0.75	0.058	1.84041	8.91089e-223	1.48821e-218
Arl5c	20	0.932	0.121	1.99067	8.99972e-189	1.50304e-184
Fam129c	20	0.606	0.049	1.35524	1.88279e-168	3.14444e-164
Mzb1	20	0.848	0.103	1.62758	9.19936e-162	1.53638e-157
Atp1b1	20	0.788	0.093	1.5762	1.02704e-161	1.71527e-157
Cd79b	20	0.977	0.177	2.23138	1.25509e-157	2.09612e-153
Cd72	20	0.879	0.131	1.70423	1.33356e-151	2.22718e-147
Ly6d	20	0.53	0.041	2.18267	1.96468e-148	3.2812e-144
Pou2af1	20	0.568	0.051	1.20651	8.52149e-141	1.42317e-136
Snn	20	0.606	0.06	1.21187	5.45959e-137	9.11807e-133
Cd19	20	0.576	0.054	1.14514	3.57212e-136	5.96579e-132
Tnfrsf13c	20	0.561	0.052	1.25021	5.59957e-135	9.35184e-131
Bach2	20	0.447	0.034	1.01008	3.04401e-128	5.08381e-124
Dusp2	20	0.833	0.16	2.27629	1.05227e-123	1.7574e-119
Blnk	20	0.765	0.112	1.36834	1.13309e-122	1.89237e-118
Slamf6	20	0.568	0.062	1.1094	9.65829e-117	1.61303e-112
Ebf1	20	0.985	0.261	1.9413	1.03984e-114	1.73664e-110
Pafah1b3	20	0.909	0.212	1.78926	1.67911e-113	2.80428e-109
Myl4	20	0.545	0.062	1.33257	2.07594e-112	3.46703e-108
Siglecg	20	0.576	0.074	1.21604	4.89249e-105	8.17095e-101
Plekha2	20	0.742	0.134	1.40214	5.63633e-103	9.41323e-99
Cecr2	20	0.5	0.057	1.0925	1.99161e-99	3.32619e-95
Chchd10	20	0.947	0.305	1.9204	5.20506e-97	8.69298e-93
Tifa	20	0.939	0.329	2.04375	6.39057e-94	1.06729e-89
Il7r	20	0.402	0.04	0.95099	3.97713e-89	6.64221e-85
Stambpl1	20	0.682	0.13	1.32765	3.44369e-88	5.75131e-84
Ptprcap	20	0.985	0.359	1.50291	3.32021e-87	5.54508e-83
Slamf7	20	0.432	0.047	0.909546	3.8654e-85	6.4556e-81
Polm	20	0.258	0.017	0.574991	4.14334e-83	6.91979e-79
Fam43a	20	0.583	0.095	1.09021	5.0974e-83	8.51317e-79
Bcl7a	20	0.697	0.156	1.45728	1.62562e-82	2.71494e-78
Rhoh	20	0.795	0.21	1.59775	1.27524e-81	2.12978e-77
Fam53b	20	0.742	0.188	1.47508	7.26767e-79	1.21377e-74
Cd38	20	0.318	0.03	0.887328	8.39006e-73	1.40122e-68
Irf4	20	0.303	0.027	0.64803	4.43956e-72	7.41452e-68
Cd69	20	0.826	0.242	1.6058	1.21457e-71	2.02846e-67
Lig4	20	0.288	0.025	0.628292	5.6729e-71	9.4743e-67
Cnp	20	0.848	0.313	1.6052	2.06895e-70	3.45536e-66
Dok3	20	0.705	0.178	1.25551	1.5915e-69	2.65797e-65
Lrmp	20	0.742	0.207	1.32019	5.21528e-69	8.71003e-65
Igll1	20	0.606	0.115	1.46972	1.14672e-68	1.91513e-64
Edaradd	20	0.189	0.011	0.499291	2.42362e-68	4.04769e-64
Cd37	20	0.841	0.297	1.32011	1.14003e-67	1.90397e-63
H3f3a	20	1	0.916	0.959238	5.49383e-67	9.17524e-63
Ikzf3	20	0.227	0.017	0.596415	3.07427e-66	5.13433e-62
Pyhin1	20	0.606	0.135	1.26212	1.45821e-65	2.43536e-61
Ms4a4b	21	0.877	0.04	2.40683	0	0
Cd8b1	21	0.823	0.014	2.333	0	0
Cd3g	21	0.962	0.017	2.27683	0	0
Cd3d	21	0.923	0.034	2.26419	0	0
Dapl1	21	0.538	0.006	1.76119	0	0
Cd3e	21	0.808	0.016	1.76072	0	0
Lck	21	0.808	0.04	1.66022	0	0
Cd28	21	0.646	0.025	1.53057	0	0
Cd8a	21	0.585	0.01	1.36563	0	0
Skap1	21	0.708	0.021	1.35171	0	0
Txk	21	0.546	0.013	1.18812	0	0
Bcl11b	21	0.454	0.005	0.975746	0	0
Gimap3	21	0.608	0.023	1.26475	3.52437e-301	5.88605e-297
Cd247	21	0.438	0.011	0.970569	5.43133e-290	9.07087e-286
Ltb	21	0.931	0.078	1.92234	2.01038e-263	3.35753e-259
Tcf7	21	0.477	0.016	1.14122	2.91918e-263	4.87533e-259
Ccr7	21	0.538	0.023	1.36105	1.30748e-248	2.18362e-244
Itk	21	0.377	0.01	0.860016	2.96377e-245	4.94979e-241
Cxcr6	21	0.269	0.004	0.725936	2.28956e-238	3.82379e-234
Cd2	21	0.685	0.043	1.27643	1.82359e-230	3.04558e-226
Lef1	21	0.746	0.056	1.42185	6.88135e-215	1.14925e-210
Fam169b	21	0.346	0.012	0.75947	1.54993e-178	2.58853e-174
Cd226	21	0.246	0.005	0.533846	3.22315e-175	5.38299e-171
Lat	21	0.785	0.087	1.41767	2.03125e-170	3.39239e-166
Gimap4	21	0.623	0.049	1.12012	3.58002e-170	5.97899e-166
Gm8369	21	0.515	0.036	1.07817	4.96874e-159	8.29829e-155
Zap70	21	0.285	0.009	0.597542	4.17407e-157	6.97112e-153
Actn2	21	0.154	0.002	0.417502	7.49373e-154	1.25153e-149
Sidt1	21	0.177	0.003	0.424757	7.89275e-154	1.31817e-149
Sh2d1a	21	0.308	0.013	0.655559	2.83233e-136	4.73028e-132
Ms4a6b	21	0.831	0.139	1.62194	6.29688e-132	1.05164e-127
Cd6	21	0.223	0.007	0.509149	9.30352e-128	1.55378e-123
Nsg2	21	0.208	0.006	0.517603	2.68859e-123	4.49022e-119
Gm43698	21	0.115	0.001	0.311519	1.15105e-115	1.92238e-111
Evl	21	0.777	0.131	1.36812	7.44718e-114	1.24375e-109
Thy1	21	0.685	0.089	1.05871	5.05971e-110	8.45022e-106
Dgka	21	0.462	0.043	0.881475	1.38836e-107	2.3187e-103
Ctsw	21	0.362	0.027	0.731556	8.98225e-103	1.50013e-98
Fam189b	21	0.585	0.078	1.12316	7.3788e-102	1.23233e-97
Cd7	21	0.385	0.031	0.82623	4.51671e-99	7.54335e-95
Klrd1	21	0.392	0.034	0.933365	5.88046e-98	9.82096e-94
Cd5	21	0.162	0.005	0.404653	1.71662e-96	2.86693e-92
Il7r	21	0.415	0.039	0.960362	8.88469e-95	1.48383e-90
Themis	21	0.169	0.006	0.373202	8.52513e-92	1.42378e-87
Pydc3	21	0.162	0.005	0.365369	3.70736e-89	6.19166e-85
Tagap	21	0.469	0.057	1.05243	4.52162e-89	7.55156e-85
Satb1	21	0.608	0.098	1.15236	2.44337e-88	4.08068e-84
Hcst	21	0.746	0.163	1.34774	2.75012e-88	4.59297e-84
Sh2d2a	21	0.215	0.011	0.454186	5.46214e-85	9.12232e-81
Epsti1	21	0.608	0.105	1.23605	3.17075e-83	5.29547e-79
Chad	22	0.712	0.026	4.07363	0	0
Fmod	22	0.739	0.012	3.16908	0	0
Hapln1	22	0.649	0.007	2.17262	0	0
Acan	22	0.613	0.006	2.07356	0	0
Ucma	22	0.369	0.004	2.01759	0	0
Cilp2	22	0.45	0.008	1.95473	0	0
Mfi2	22	0.486	0.001	1.30753	0	0
Nt5e	22	0.55	0.015	1.19571	0	0
Dhx58os	22	0.45	0.006	1.13349	0	0
Ppp1r1b	22	0.306	0.001	0.874108	0	0
Susd5	22	0.378	0.002	0.685762	0	0
Ncmap	22	0.306	0.002	0.681602	0	0
Matn3	22	0.306	0.003	2.093	6.58894e-283	1.10042e-278
Col2a1	22	0.387	0.008	4.08222	1.60363e-266	2.67823e-262
Col9a1	22	0.387	0.008	2.29827	2.44395e-253	4.08164e-249
Foxa3	22	0.261	0.003	0.650292	3.45515e-252	5.77045e-248
3110079O15Rik	22	0.514	0.018	3.11693	2.08452e-246	3.48136e-242
Comp	22	0.856	0.062	3.37445	8.97377e-243	1.49871e-238
Fam180a	22	0.387	0.009	1.12285	1.10369e-235	1.84328e-231
Col11a1	22	0.622	0.03	2.24419	3.32954e-231	5.56066e-227
Col9a2	22	0.459	0.015	2.68974	2.35499e-226	3.93307e-222
Syt8	22	0.189	0.001	0.551115	2.12648e-220	3.55144e-216
Wisp3	22	0.144	0	0.317685	6.19776e-220	1.03509e-215
Col9a3	22	0.486	0.018	3.0065	9.4969e-220	1.58608e-215
Sox9	22	0.586	0.028	1.76779	1.35961e-215	2.27068e-211
1500015O10Rik	22	0.721	0.049	3.68959	1.96749e-212	3.28591e-208
Mia	22	0.432	0.015	2.63238	2.77452e-210	4.63372e-206
Cytl1	22	0.405	0.013	4.55252	1.61638e-205	2.69952e-201
Tnfrsf11b	22	0.414	0.014	1.57242	1.05506e-201	1.76206e-197
Scrg1	22	0.486	0.021	1.94184	3.5214e-201	5.8811e-197
Eps8l2	22	0.396	0.012	0.755108	8.83009e-199	1.47471e-194
Serpina1c	22	0.135	0	0.500304	3.51967e-193	5.87821e-189
Crispld1	22	0.405	0.014	1.00093	1.95131e-192	3.25889e-188
Fam89a	22	0.207	0.003	0.586419	5.89241e-181	9.84091e-177
Col27a1	22	0.459	0.021	1.28488	2.6445e-176	4.41657e-172
Serpina1d	22	0.27	0.006	2.73421	8.53814e-176	1.42595e-171
Anxa8	22	0.495	0.025	1.27237	1.11339e-172	1.85948e-168
Ngef	22	0.333	0.01	0.53991	2.70247e-167	4.51339e-163
Ndufa4l2	22	0.468	0.025	2.24323	7.20892e-162	1.20396e-157
Shisa2	22	0.333	0.011	0.62973	4.22321e-160	7.05318e-156
Kcnma1	22	0.234	0.005	0.573479	4.82277e-160	8.05451e-156
Trpv4	22	0.315	0.01	0.850357	5.15399e-157	8.60767e-153
Efcab1	22	0.162	0.002	0.291102	1.51482e-155	2.5299e-151
Prkg2	22	0.207	0.004	0.52727	3.48863e-154	5.82636e-150
Lect1	22	0.432	0.024	3.20325	8.46537e-143	1.4138e-138
Fibin	22	0.595	0.049	2.14288	2.19122e-141	3.65955e-137
Notum	22	0.207	0.004	0.756173	2.37234e-134	3.96205e-130
Serpina1a	22	0.243	0.007	2.98659	3.36427e-134	5.61866e-130
Omd	22	0.468	0.03	1.86555	6.51231e-133	1.08762e-128
Plod2	22	0.73	0.085	1.79215	3.8835e-130	6.48584e-126
Cpa3	23	0.98	0.058	3.14328	0	0
Ms4a2	23	0.911	0.016	2.40523	0	0
Csrp3	23	0.752	0.031	1.71795	1.01556e-298	1.69609e-294
Cyp11a1	23	0.356	0.006	1.13674	2.42231e-255	4.04551e-251
Rnase12	23	0.455	0.013	1.20414	1.89248e-235	3.16063e-231
Slc18a2	23	0.564	0.023	1.13167	1.1154e-219	1.86283e-215
Il4	23	0.228	0.003	0.586499	5.60287e-195	9.35735e-191
Gm11697	23	0.317	0.008	0.671615	2.72251e-182	4.54686e-178
Fcer1a	23	0.416	0.015	1.74173	1.0211e-179	1.70535e-175
Ikzf2	23	0.812	0.073	1.59807	2.69708e-172	4.50439e-168
4930519L02Rik	23	0.802	0.076	1.50484	2.79597e-165	4.66955e-161
Gata2	23	0.842	0.106	1.61944	1.4169e-130	2.36637e-126
Alox5	23	0.436	0.025	0.830496	9.61384e-130	1.60561e-125
Hdc	23	0.861	0.124	1.71904	2.0443e-126	3.41419e-122
Scin	23	0.426	0.026	1.41786	5.4133e-121	9.04076e-117
Gzmb	23	0.218	0.007	2.2721	3.89206e-106	6.50013e-102
Lpcat2	23	0.644	0.08	1.16339	1.56184e-98	2.60843e-94
Fgf3	23	0.238	0.01	0.489219	3.15283e-89	5.26555e-85
Cdh1	23	0.139	0.003	0.280118	4.43682e-88	7.40993e-84
Cd200r3	23	0.168	0.005	0.660013	6.17054e-80	1.03054e-75
Ifitm1	23	0.891	0.229	2.51827	3.2024e-77	5.34832e-73
Nfkbiz	23	0.842	0.188	1.44079	1.4777e-74	2.4679e-70
Itga2b	23	0.545	0.071	0.876784	1.36047e-71	2.27212e-67
Tnfaip3	23	0.683	0.121	1.20252	1.19004e-70	1.98748e-66
Lmo4	23	0.911	0.283	1.78438	5.56025e-70	9.28618e-66
Padi2	23	0.347	0.031	0.672559	2.82344e-68	4.71543e-64
Fam129a	23	0.495	0.064	0.832139	1.27511e-66	2.12956e-62
Galnt6	23	0.475	0.061	0.839171	3.34862e-66	5.59253e-62
Tnip3	23	0.327	0.028	0.759785	3.71643e-65	6.2068e-61
Nkg7	23	0.97	0.298	1.32743	1.30622e-61	2.18153e-57
Il6	23	0.317	0.028	1.20369	6.87965e-61	1.14897e-56
Plac8	23	1	0.535	1.57751	3.91061e-58	6.5311e-54
Srgn	23	1	0.7	1.5623	6.02589e-58	1.00638e-53
Lag3	23	0.317	0.032	0.723756	4.39322e-53	7.33711e-49
Nfkbia	23	0.99	0.74	1.50496	2.77657e-50	4.63716e-46
Glipr1	23	0.881	0.303	1.37302	1.53331e-48	2.56079e-44
Fcgr3	23	0.703	0.181	1.16187	3.98806e-48	6.66046e-44
Fut7	23	0.366	0.052	0.614174	1.29905e-45	2.16955e-41
Stx3	23	0.356	0.049	0.662979	1.07157e-44	1.78963e-40
Lcp1	23	0.921	0.377	1.11752	1.69452e-43	2.83002e-39
Cks2	23	0.99	0.645	1.60739	5.27759e-42	8.81411e-38
Gng12	23	0.881	0.433	1.25665	5.99295e-42	1.00088e-37
Man2b1	23	0.723	0.236	0.958692	1.29476e-41	2.16238e-37
Gm17590	23	0.149	0.009	0.396485	1.6948e-40	2.83048e-36
Mcpt8	23	0.535	0.134	3.84847	2.67269e-40	4.46366e-36
Cd63	23	1	0.731	1.17836	1.39935e-39	2.33706e-35
Cmtm7	23	0.98	0.572	0.9758	1.45247e-39	2.42577e-35
Cd69	23	0.752	0.246	1.27069	6.94711e-39	1.16024e-34
Lat2	23	0.624	0.176	1.02029	2.30803e-38	3.85464e-34
Gm20342	23	0.505	0.119	0.909715	5.97616e-38	9.98079e-34
Ms4a1	24	0.724	0.017	2.52508	0	0
Fcmr	24	0.643	0.02	1.72258	0	0
Ly6d	24	0.755	0.041	2.9268	3.57917e-239	5.97758e-235
Gm43603	24	0.265	0.003	0.800635	1.69335e-235	2.82806e-231
Cd74	24	0.714	0.044	3.85585	9.38353e-208	1.56714e-203
Bank1	24	0.408	0.012	0.947609	1.9778e-203	3.30312e-199
H2-Eb1	24	0.704	0.058	2.21512	3.5231e-156	5.88393e-152
Fcer2a	24	0.337	0.011	1.032	1.53722e-149	2.56731e-145
H2-Aa	24	0.673	0.057	2.51887	2.75219e-143	4.59643e-139
2010309G21Rik	24	0.214	0.004	0.620924	6.06997e-140	1.01375e-135
H2-DMb2	24	0.673	0.061	1.76876	2.47217e-138	4.12878e-134
Tnfrsf13c	24	0.612	0.054	1.70305	4.5753e-124	7.64121e-120
Cd79a	24	0.765	0.096	2.04188	9.15176e-112	1.52844e-107
Ccr7	24	0.408	0.027	1.13014	1.59179e-103	2.65845e-99
Spib	24	0.602	0.061	1.38849	1.32302e-102	2.20958e-98
Ltb	24	0.684	0.085	1.78535	2.55882e-101	4.27349e-97
Fcrla	24	0.602	0.064	1.17322	3.7903e-98	6.33018e-94
Srpk3	24	0.255	0.012	0.668781	1.14709e-84	1.91576e-80
Cd19	24	0.531	0.057	0.983122	5.08374e-83	8.49035e-79
Fcrl1	24	0.265	0.014	0.682325	3.56264e-82	5.94997e-78
H2-Ab1	24	0.796	0.175	2.39767	4.10384e-76	6.85382e-72
Siglecg	24	0.551	0.077	1.23845	7.63197e-71	1.27461e-66
Cd22	24	0.214	0.011	0.58822	6.41955e-70	1.07213e-65
Grap	24	0.418	0.043	0.921386	1.15098e-68	1.92225e-64
Cd83	24	0.459	0.053	1.0332	9.55651e-67	1.59603e-62
A530040E14Rik	24	0.153	0.005	0.420858	1.53713e-66	2.56716e-62
Wnt10a	24	0.112	0.003	0.346013	1.28761e-65	2.15044e-61
Cd180	24	0.367	0.036	0.835143	2.52753e-65	4.22122e-61
Cd79b	24	0.755	0.184	1.98133	2.45692e-63	4.10329e-59
Rnase6	24	0.561	0.085	0.923061	9.42948e-63	1.57482e-58
Rasgrp1	24	0.204	0.011	0.450884	4.31276e-62	7.20273e-58
H2-Oa	24	0.449	0.056	0.802544	5.76096e-61	9.62137e-57
Cd72	24	0.684	0.137	1.61175	1.48088e-60	2.47321e-56
Gimap1	24	0.622	0.108	0.93066	1.64678e-59	2.75029e-55
Dusp2	24	0.714	0.165	1.54957	1.52054e-58	2.53945e-54
Hvcn1	24	0.643	0.129	1.22102	1.71955e-57	2.87183e-53
Tmem163	24	0.235	0.017	0.521648	1.83395e-54	3.06288e-50
H2-Ob	24	0.5	0.079	0.953731	7.16034e-54	1.19585e-49
Il4i1	24	0.143	0.006	0.708431	6.47496e-52	1.08138e-47
Slfn2	24	0.653	0.135	1.01797	6.80781e-52	1.13697e-47
Mzb1	24	0.612	0.11	0.885522	3.27557e-51	5.47053e-47
Prss34	24	0.571	0.108	1.18583	3.54846e-50	5.92629e-46
Cxcr5	24	0.184	0.011	0.456502	1.01799e-49	1.70014e-45
Fam129c	24	0.398	0.055	1.01703	1.41147e-48	2.35729e-44
A530032D15Rik	24	0.163	0.009	0.356518	3.42213e-48	5.71529e-44
Ikzf3	24	0.224	0.018	0.507179	9.73003e-48	1.62501e-43
Cd38	24	0.296	0.032	0.61706	2.13761e-45	3.57002e-41
Gm26740	24	0.418	0.065	0.803495	8.36593e-45	1.39719e-40
Gm43291	24	0.286	0.031	0.886425	8.98546e-44	1.50066e-39
Cd40	24	0.194	0.014	0.55413	9.94661e-44	1.66118e-39
Plp1	25	1	0.007	5.92466	0	0
Aplp1	25	1	0.01	4.36194	0	0
Mag	25	1	0.008	3.64177	0	0
Cldn11	25	1	0.006	3.60356	0	0
Stmn4	25	1	0.019	3.3809	0	0
Mobp	25	0.978	0.008	3.31598	0	0
Mog	25	1	0.003	3.29464	0	0
Tubb4a	25	1	0.019	3.26554	0	0
Mal	25	1	0.004	3.09109	0	0
Fez1	25	1	0.054	3.02674	0	0
Ermn	25	0.989	0.005	2.96973	0	0
Klk6	25	0.607	0.004	2.95103	0	0
Enpp2	25	1	0.038	2.88312	0	0
Ppp1r14a	25	0.966	0.017	2.59897	0	0
Gjb1	25	0.888	0.006	2.55572	0	0
Pllp	25	0.978	0.007	2.50987	0	0
Hapln2	25	0.91	0.006	2.49303	0	0
Sez6l2	25	0.989	0.006	2.35	0	0
Ugt8a	25	0.978	0.01	2.24096	0	0
Cmtm5	25	0.989	0.006	2.23174	0	0
Tmem151a	25	0.966	0.007	2.18341	0	0
Opalin	25	0.494	0.005	2.12573	0	0
Nkx6-2	25	1	0.006	2.07875	0	0
Elavl3	25	0.933	0.002	2.04563	0	0
Shisa4	25	0.933	0.038	1.96196	0	0
Aspa	25	0.944	0.017	1.94254	0	0
Gpr37	25	0.921	0.004	1.9403	0	0
Syt11	25	0.955	0.031	1.9317	0	0
Plekhb1	25	0.944	0.012	1.91278	0	0
Spock3	25	0.876	0.003	1.8848	0	0
Dbndd2	25	0.955	0.017	1.87885	0	0
Olig1	25	0.876	0.002	1.87751	0	0
Fa2h	25	0.921	0.003	1.87182	0	0
Mapk8ip1	25	0.91	0.022	1.82692	0	0
Etv1	25	0.843	0.01	1.81899	0	0
Epb41l3	25	0.944	0.022	1.77852	0	0
Gnai1	25	0.91	0.026	1.71286	0	0
Pcdh9	25	0.91	0.008	1.70074	0	0
Tmeff1	25	0.831	0.004	1.6405	0	0
Gjc2	25	0.876	0.005	1.63476	0	0
Car14	25	0.831	0.003	1.6229	0	0
Efnb3	25	0.876	0.007	1.62279	0	0
Gal3st1	25	0.798	0.015	1.6218	0	0
Tmem88b	25	0.899	0.004	1.61749	0	0
Mapt	25	0.831	0.009	1.58971	0	0
Phyhipl	25	0.876	0.002	1.57061	0	0
Gstm7	25	0.831	0.023	1.53031	0	0
Pex5l	25	0.843	0.002	1.50506	0	0
Apbb1	25	0.888	0.036	1.49663	0	0
Wscd1	25	0.876	0.004	1.48613	0	0
Ccl5	26	0.933	0.012	4.41404	0	0
Gzma	26	0.517	0.001	2.98611	0	0
Ms4a4b	26	0.989	0.043	2.83444	0	0
Klrk1	26	0.764	0.025	2.35558	0	0
Xcl1	26	0.618	0.008	2.12661	0	0
Klre1	26	0.787	0.009	1.93768	0	0
Cd7	26	0.831	0.027	1.84007	0	0
Klrd1	26	0.854	0.03	1.81197	0	0
Klrb1c	26	0.674	0.006	1.72242	0	0
Ctsw	26	0.82	0.023	1.68284	0	0
Il2rb	26	0.787	0.007	1.67608	0	0
Ncr1	26	0.584	0.006	1.60868	0	0
Klra7	26	0.483	0.009	1.60494	0	0
Klrc1	26	0.427	0.004	1.35558	0	0
Txk	26	0.64	0.015	1.33412	0	0
Sh2d1a	26	0.573	0.012	1.11191	0	0
Klrc2	26	0.528	0.002	1.08968	0	0
Cd160	26	0.472	0.006	1.08213	0	0
Samd3	26	0.438	0.006	0.902401	0	0
Eomes	26	0.36	0.004	0.86162	1.91355e-303	3.19581e-299
Skap1	26	0.719	0.024	1.33732	5.07582e-300	8.47712e-296
Gimap4	26	0.933	0.049	1.85668	2.79452e-285	4.66713e-281
Gimap3	26	0.697	0.025	1.41737	3.10231e-275	5.18116e-271
Tbx21	26	0.348	0.004	0.762282	1.15691e-270	1.93215e-266
Klra8	26	0.337	0.005	1.19461	1.3182e-253	2.20152e-249
Sh2d2a	26	0.427	0.009	0.829881	1.7312e-240	2.89127e-236
Klri2	26	0.36	0.006	1.23969	1.0802e-239	1.80405e-235
Lck	26	0.82	0.044	1.65622	3.34237e-239	5.58209e-235
Cd2	26	0.809	0.045	1.6444	1.27643e-228	2.13177e-224
Klrb1b	26	0.18	0.001	0.436549	1.04129e-193	1.73905e-189
Klra4	26	0.348	0.008	1.71255	1.21072e-191	2.02202e-187
Gm19585	26	0.213	0.002	0.418098	2.65309e-191	4.43093e-187
Il18r1	26	0.371	0.009	0.810131	6.1057e-190	1.01971e-185
Ifng	26	0.315	0.006	1.05747	6.57648e-190	1.09834e-185
Cd28	26	0.584	0.029	1.354	1.68648e-179	2.81659e-175
Klra3	26	0.169	0.001	0.617911	3.8864e-163	6.49068e-159
Zap70	26	0.348	0.01	0.70589	5.55861e-163	9.28343e-159
Klrb1a	26	0.247	0.004	0.796422	7.66834e-161	1.28069e-156
Gimap7	26	0.472	0.021	1.01585	2.48517e-158	4.15048e-154
Cd247	26	0.393	0.014	0.749114	1.26267e-156	2.10878e-152
Fasl	26	0.191	0.002	0.398814	3.38864e-153	5.65936e-149
Klra6	26	0.169	0.002	0.418031	8.54788e-151	1.42758e-146
Cd3g	26	0.517	0.027	1.62842	5.12292e-147	8.55579e-143
Khdc1a	26	0.157	0.001	0.557975	4.91792e-142	8.21342e-138
Tcf7	26	0.427	0.019	0.8065	9.27068e-141	1.5483e-136
Cxcr3	26	0.371	0.014	0.79313	4.50189e-140	7.5186e-136
Gimap5	26	0.64	0.048	1.05574	4.81117e-135	8.03513e-131
Cd3d	26	0.584	0.043	1.4791	3.78586e-125	6.32277e-121
Klra9	26	0.213	0.004	1.14356	2.08309e-124	3.47898e-120
Tnfrsf9	26	0.202	0.004	0.500106	1.48796e-120	2.48504e-116
Fabp4	27	0.864	0.032	3.65913	0	0
Plvap	27	0.955	0.03	3.3304	0	0
Cldn5	27	0.83	0.02	2.4911	0	0
Ubd	27	0.477	0.006	2.44066	0	0
Gpihbp1	27	0.705	0.012	2.43133	0	0
Emcn	27	0.83	0.021	2.2839	0	0
Esam	27	0.875	0.03	2.26274	0	0
Cdh5	27	0.807	0.016	2.07113	0	0
Kdr	27	0.693	0.007	1.8551	0	0
Mmrn2	27	0.705	0.012	1.84506	0	0
Fam167b	27	0.693	0.003	1.81158	0	0
Flt1	27	0.693	0.016	1.78442	0	0
Stab2	27	0.477	0.002	1.63078	0	0
Aplnr	27	0.398	0.002	1.60682	0	0
Kcnj8	27	0.398	0.004	1.55326	0	0
Ushbp1	27	0.511	0.005	1.49595	0	0
Gpm6a	27	0.409	0.005	1.49121	0	0
Rasip1	27	0.511	0.009	1.41173	0	0
Robo4	27	0.42	0.004	1.19655	0	0
Lipg	27	0.33	0.002	1.17011	0	0
Mrc1	27	0.364	0.003	1.13382	0	0
Gpr182	27	0.318	0.001	1.06586	0	0
Gm11707	27	0.25	0	0.813733	0	0
Il13ra2	27	0.227	0.001	0.833528	1.23441e-306	2.06158e-302
Aldob	27	0.239	0.001	1.10919	1.87201e-300	3.12645e-296
Ptprb	27	0.511	0.01	1.36685	1.19218e-299	1.99106e-295
Sox18	27	0.466	0.008	1.41625	2.60571e-299	4.35179e-295
Ces2e	27	0.182	0	0.59568	6.31336e-278	1.05439e-273
Dnase1l3	27	0.33	0.004	1.42415	3.95014e-274	6.59713e-270
Stab1	27	0.489	0.013	1.38199	3.32188e-245	5.54787e-241
Ldb2	27	0.432	0.009	1.06924	1.57466e-242	2.62983e-238
Flt4	27	0.261	0.002	0.867286	2.76816e-241	4.62311e-237
Cd300lg	27	0.534	0.021	1.45475	5.81186e-202	9.70639e-198
Stap2	27	0.216	0.002	0.70481	1.01896e-193	1.70177e-189
Igfbp2	27	0.159	0.001	0.625536	1.0214e-189	1.70584e-185
Ecscr	27	0.591	0.028	1.58798	4.63485e-187	7.74067e-183
Abcc9	27	0.33	0.008	1.0298	1.7375e-178	2.9018e-174
Tie1	27	0.5	0.02	1.25287	4.34774e-178	7.26116e-174
Cyp4b1	27	0.466	0.019	1.73801	2.419e-168	4.03997e-164
Lrg1	27	0.852	0.077	3.08272	5.75232e-168	9.60694e-164
Cyyr1	27	0.432	0.016	1.36789	1.00209e-167	1.67359e-163
Tmem204	27	0.386	0.012	1.08205	3.57509e-165	5.97076e-161
Pcdh12	27	0.125	0	0.322737	2.19398e-159	3.66416e-155
Clec14a	27	0.443	0.018	1.32325	3.64701e-158	6.09088e-154
Ramp3	27	0.284	0.006	1.22599	1.60533e-156	2.68107e-152
Smagp	27	0.568	0.032	1.31357	8.43302e-155	1.4084e-150
Apold1	27	0.5	0.024	1.39043	8.58723e-154	1.43415e-149
F11r	27	0.409	0.016	1.10047	3.73243e-151	6.23353e-147
Ednrb	27	0.205	0.003	0.787391	6.18653e-151	1.03321e-146
Dll4	27	0.25	0.005	0.847001	1.7011e-150	2.84101e-146
Kcnk2	28	0.881	0.019	2.41601	0	0
Angpt4	28	0.701	0.015	2.41348	0	0
Wif1	28	0.91	0.037	3.06896	3.5887e-271	5.99348e-267
Tnc	28	0.97	0.059	2.88107	8.62507e-211	1.44047e-206
Alpl	28	0.881	0.048	2.4162	2.98889e-204	4.99174e-200
Mmp13	28	0.761	0.036	2.54156	5.97642e-192	9.98121e-188
Limch1	28	0.821	0.048	2.36703	1.20231e-182	2.00799e-178
Plppr5	28	0.179	0.002	0.777334	5.71232e-145	9.54015e-141
Slc36a2	28	0.537	0.025	1.45776	2.3722e-138	3.96181e-134
Cxcl12	28	1	0.085	2.23292	4.34358e-138	7.25421e-134
Col8a1	28	0.866	0.079	2.19757	3.90436e-126	6.52067e-122
A2m	28	0.343	0.01	1.104	4.93941e-126	8.24931e-122
Gm20619	28	0.299	0.008	0.762974	4.77565e-121	7.97582e-117
Dlx5	28	0.627	0.041	1.61902	6.06912e-121	1.0136e-116
Pth1r	28	0.821	0.075	1.93354	2.23819e-118	3.738e-114
Cxcl14	28	0.851	0.079	2.1738	3.59042e-116	5.99635e-112
Rspo3	28	0.552	0.031	1.36002	3.8584e-116	6.44391e-112
Cldn10	28	0.612	0.042	1.57835	1.50436e-113	2.51243e-109
Sp7	28	0.463	0.024	1.10504	7.83699e-109	1.30885e-104
Olfml3	28	0.91	0.11	2.17019	8.17101e-108	1.36464e-103
Rgs3	28	0.896	0.11	2.07764	9.0278e-104	1.50773e-99
Fbln5	28	0.896	0.102	2.10961	1.41892e-103	2.36974e-99
Ndnf	28	0.269	0.008	0.756864	3.99263e-99	6.66809e-95
Gas6	28	0.955	0.121	2.06175	4.42191e-99	7.38503e-95
Tnfrsf19	28	0.567	0.041	1.36529	4.94465e-98	8.25806e-94
A430027H14Rik	28	0.149	0.002	0.548793	2.63879e-96	4.40704e-92
Eva1a	28	0.478	0.029	1.13941	1.27355e-95	2.12695e-91
Lifr	28	0.761	0.083	2.0072	1.1679e-93	1.95051e-89
Sftpa1	28	0.164	0.003	0.539344	1.18124e-93	1.97278e-89
Gdpd2	28	0.746	0.072	1.50409	3.28554e-91	5.48718e-87
Smad6	28	0.493	0.033	1.12577	5.21472e-91	8.70911e-87
Palld	28	0.657	0.059	1.32244	6.61628e-89	1.10498e-84
Fam19a1	28	0.104	0.001	0.404763	3.98344e-85	6.65275e-81
Clmp	28	0.746	0.085	1.47151	1.06904e-84	1.7854e-80
Sdc3	28	0.433	0.027	0.970881	3.66731e-84	6.12478e-80
S100b	28	0.567	0.047	1.45906	6.05161e-84	1.01068e-79
Gja1	28	0.896	0.134	2.00982	1.84053e-83	3.07387e-79
Cp	28	0.806	0.098	1.67502	2.32337e-83	3.88027e-79
Syt6	28	0.164	0.003	0.519382	7.00113e-83	1.16926e-78
Tle2	28	0.507	0.041	1.13226	1.17848e-78	1.96819e-74
Cdh11	28	0.701	0.081	1.48944	2.0191e-77	3.37211e-73
Ptprd	28	0.642	0.067	1.32554	3.70084e-77	6.18078e-73
Plxna2	28	0.373	0.022	1.02997	4.56357e-77	7.62161e-73
Cdh2	28	0.493	0.039	1.14421	5.06423e-76	8.45777e-72
Pappa	28	0.537	0.047	1.44842	6.77061e-75	1.13076e-70
Lmo7	28	0.433	0.031	1.06141	4.25222e-74	7.10163e-70
Ibsp	28	0.761	0.09	1.51206	1.92577e-73	3.21623e-69
Esm1	28	0.687	0.076	1.62405	2.33641e-73	3.90204e-69
Irx3	28	0.493	0.04	1.05857	1.36574e-72	2.28092e-68
Fgfr2	28	0.567	0.056	1.29674	5.47615e-72	9.14573e-68
Cox6a2	29	0.93	0.026	2.57059	0	0
Siglech	29	0.982	0.005	2.43112	0	0
Cd7	29	0.982	0.029	2.19405	0	0
Ccr9	29	0.877	0.009	1.75103	0	0
Upb1	29	0.947	0.019	1.60267	0	0
D13Ertd608e	29	0.754	0.003	1.45273	0	0
Cd300c	29	0.825	0.009	1.39868	0	0
Kmo	29	0.842	0.019	1.34831	0	0
Klk1	29	0.456	0.005	1.23958	0	0
Scimp	29	0.614	0.008	0.98858	0	0
Klra17	29	0.526	0.006	0.919382	0	0
Havcr1	29	0.333	0.001	0.511781	0	0
Cd209d	29	0.509	0.007	1.31046	2.95563e-302	4.93619e-298
Pacsin1	29	0.649	0.012	1.17378	2.00844e-297	3.3543e-293
Atp2a1	29	0.474	0.006	0.996834	8.46653e-283	1.41399e-278
Sh3bgr	29	0.526	0.008	0.855488	2.70731e-274	4.52148e-270
Prss30	29	0.281	0.002	0.418199	4.27562e-227	7.14072e-223
Kynu	29	0.386	0.005	0.696291	2.21588e-220	3.70075e-216
Amica1	29	0.702	0.023	1.30742	1.20983e-214	2.02054e-210
Klk1b27	29	0.298	0.003	0.510546	3.20864e-210	5.35876e-206
Card11	29	0.421	0.007	0.563038	5.89073e-210	9.8381e-206
Cd209a	29	0.544	0.013	1.21149	7.59436e-208	1.26833e-203
Ccdc162	29	0.333	0.004	0.546933	4.02402e-203	6.72051e-199
Cd4	29	0.351	0.005	0.630955	9.43805e-202	1.57625e-197
Ppfia4	29	0.737	0.032	1.12726	8.54974e-181	1.42789e-176
Ly6d	29	0.842	0.044	2.85489	7.23073e-174	1.2076e-169
Xkrx	29	0.211	0.002	0.381463	1.67112e-170	2.79095e-166
Slamf9	29	0.404	0.009	0.71022	8.99785e-167	1.50273e-162
Gm5547	29	0.456	0.013	0.952508	1.75232e-151	2.92656e-147
Hs3st1	29	0.737	0.038	1.12444	6.41113e-149	1.07072e-144
Lag3	29	0.667	0.031	1.35066	2.05845e-147	3.43782e-143
Mpeg1	29	0.982	0.08	1.90797	1.68909e-145	2.82095e-141
Clec10a	29	0.649	0.031	1.06407	3.69277e-143	6.16729e-139
Lair1	29	0.912	0.07	1.74208	4.2979e-142	7.17792e-138
P2ry13	29	0.246	0.003	0.48226	5.34443e-142	8.92573e-138
Ccr5	29	0.421	0.012	0.78168	1.10505e-137	1.84555e-133
Cxcr3	29	0.456	0.015	0.771655	8.0141e-137	1.33844e-132
Rnase6	29	0.965	0.085	2.1936	1.17309e-136	1.95918e-132
BC147527	29	0.474	0.017	0.820118	2.69918e-131	4.5079e-127
Gm12253	29	0.14	0.001	0.253147	1.8015e-130	3.00868e-126
Tmem221	29	0.263	0.005	0.409655	3.99347e-129	6.6695e-125
Clec4g	29	0.158	0.001	0.259861	2.9423e-128	4.91394e-124
Gm14161	29	0.298	0.006	0.502588	1.26361e-124	2.11036e-120
Gm8953	29	0.491	0.02	0.86947	4.53103e-122	7.56728e-118
Cyth4	29	0.982	0.102	1.82694	3.76099e-118	6.28123e-114
Pgam2	29	0.193	0.002	0.419789	3.87449e-118	6.47079e-114
Mycl	29	0.263	0.005	0.511112	2.94476e-117	4.91804e-113
Paqr5	29	0.474	0.02	0.740805	2.53496e-114	4.23364e-110
Cd74	29	0.702	0.047	2.96019	5.27586e-114	8.81122e-110
Pld4	29	1	0.118	2.36627	3.50265e-113	5.84978e-109
Camp	30	1	0.028	3.81272	0	0
Ngp	30	0.96	0.032	3.66865	8.52918e-262	1.42446e-257
Ltf	30	0.82	0.026	3.12414	4.55398e-230	7.6056e-226
Chil3	30	0.98	0.047	3.54089	6.31657e-204	1.05493e-199
Wfdc21	30	1	0.047	2.7421	9.9722e-197	1.66546e-192
S100a9	30	1	0.051	3.27685	3.82415e-184	6.38672e-180
Itgb2l	30	0.7	0.025	0.992494	1.39809e-176	2.33495e-172
Lcn2	30	0.9	0.046	2.9344	7.32223e-167	1.22289e-162
Cd177	30	0.84	0.046	1.74246	1.01986e-145	1.70327e-141
Mogat2	30	0.46	0.013	0.545066	1.39269e-138	2.32593e-134
Orm1	30	0.52	0.017	0.755928	3.58412e-138	5.98583e-134
Fcnb	30	0.92	0.067	2.42334	4.65582e-132	7.77568e-128
Gca	30	0.84	0.055	1.1673	3.64432e-126	6.08637e-122
4930438A08Rik	30	0.44	0.014	0.382949	7.90479e-120	1.32018e-115
S100a8	30	1	0.088	3.41067	1.52849e-119	2.55273e-115
Pglyrp1	30	1	0.101	2.67008	5.33105e-107	8.90338e-103
Chil1	30	0.76	0.053	1.13032	1.59846e-103	2.66959e-99
Cebpe	30	0.98	0.105	1.90631	1.04199e-101	1.74022e-97
Ffar2	30	0.54	0.026	0.450217	1.07445e-101	1.79444e-97
Clec4a2	30	0.98	0.097	1.32456	9.04855e-100	1.5112e-95
Ly75	30	0.38	0.014	0.31144	4.65219e-89	7.76963e-85
Itgam	30	0.7	0.053	0.689151	3.23092e-83	5.39597e-79
Mapk13	30	0.5	0.027	0.528615	9.4773e-83	1.5828e-78
Clec4b2	30	0.28	0.008	0.252021	2.90205e-82	4.84672e-78
Siglece	30	0.52	0.03	0.431672	6.66028e-82	1.11233e-77
Mcemp1	30	0.92	0.106	1.27652	6.63157e-80	1.10754e-75
Pilrb2	30	0.5	0.029	0.530879	2.72943e-77	4.55842e-73
Fam101b	30	0.74	0.067	0.781262	8.7952e-75	1.46889e-70
Cybb	30	0.94	0.128	1.44962	1.27902e-70	2.1361e-66
Prom1	30	0.36	0.017	0.270543	7.34969e-70	1.22747e-65
C5ar1	30	0.58	0.045	0.717462	8.69231e-68	1.4517e-63
1700020L24Rik	30	0.78	0.085	0.748969	9.41719e-68	1.57276e-63
Lrg1	30	0.76	0.081	0.952156	5.71225e-66	9.54003e-62
Ltb4r1	30	0.9	0.127	1.16468	1.34884e-64	2.25269e-60
Trem3	30	0.94	0.152	1.41191	1.68298e-64	2.81074e-60
Cd300lf	30	0.4	0.023	0.269433	4.59818e-62	7.67943e-58
Ly6i	30	0.6	0.055	0.846729	1.68279e-60	2.81043e-56
Ifitm6	30	0.68	0.073	1.3509	3.90604e-58	6.52348e-54
Gm10282	30	0.88	0.149	1.13493	2.4613e-57	4.11062e-53
Aldh3b1	30	0.74	0.087	0.669925	1.11246e-54	1.85792e-50
Clec5a	30	0.68	0.082	0.818804	2.17948e-54	3.63995e-50
Ly6g	30	0.58	0.057	1.05688	3.40835e-54	5.69228e-50
Alox5	30	0.4	0.028	0.365138	2.2597e-51	3.77393e-47
Hsd11b1	30	0.74	0.095	0.723367	4.04386e-51	6.75365e-47
Dgat2	30	0.38	0.026	0.289546	1.44147e-50	2.4074e-46
Pirb	30	0.54	0.052	0.496476	8.54706e-49	1.42744e-44
Pilrb1	30	0.34	0.022	0.285828	4.82656e-48	8.06084e-44
Ncf4	30	0.94	0.227	1.21054	6.72703e-45	1.12348e-40
Tnfsf13b	30	0.3	0.018	0.252932	1.29943e-44	2.17018e-40
Ear2	30	0.28	0.016	0.315797	1.82447e-44	3.04705e-40
Gm4951	31	0.808	0.043	1.54171	1.11021e-76	1.85416e-72
Adipoq	31	1	0.069	2.02607	1.29192e-71	2.15763e-67
Kitl	31	0.962	0.065	1.4033	3.99719e-71	6.67571e-67
Esm1	31	1	0.078	1.72627	1.51201e-63	2.52521e-59
Gm16685	31	0.385	0.012	0.633342	3.24503e-62	5.41953e-58
Chrdl1	31	0.846	0.058	1.38307	1.01717e-61	1.69877e-57
Kng1	31	0.885	0.065	1.3219	4.61514e-58	7.70775e-54
Cxcl14	31	1	0.082	1.39681	5.39804e-57	9.01527e-53
Dpep1	31	0.962	0.079	1.27397	5.12653e-56	8.56181e-52
Gdpd2	31	0.923	0.075	1.21026	2.18834e-53	3.65474e-49
Slc26a7	31	0.308	0.009	0.436756	6.29257e-53	1.05092e-48
Agt	31	0.846	0.065	1.18006	6.7111e-53	1.12082e-48
Kng2	31	0.885	0.071	1.25474	6.82772e-53	1.1403e-48
Il34	31	0.769	0.056	1.17145	5.2289e-52	8.73278e-48
Cxcl12	31	1	0.09	1.90316	3.12087e-51	5.21217e-47
Pdzrn4	31	0.615	0.037	0.875425	1.18885e-50	1.9855e-46
1500009L16Rik	31	0.885	0.08	1.45719	1.22208e-50	2.041e-46
Fst	31	0.769	0.06	1.29631	1.42137e-49	2.37382e-45
Ackr4	31	0.846	0.071	1.20654	4.0025e-49	6.68458e-45
Pappa	31	0.692	0.05	0.98672	9.1968e-48	1.53596e-43
Lpl	31	0.962	0.103	1.91045	1.2895e-46	2.1536e-42
Mdk	31	0.808	0.068	1.03617	3.09079e-46	5.16193e-42
Cp	31	0.962	0.101	1.231	1.00066e-43	1.6712e-39
Cyp1b1	31	0.769	0.066	0.905876	5.00978e-43	8.36683e-39
Nnmt	31	0.885	0.091	1.08992	6.38313e-43	1.06605e-38
Spry1	31	0.731	0.064	1.12636	7.64815e-43	1.27732e-38
Tnc	31	0.769	0.065	1.03046	1.0146e-42	1.69448e-38
Steap4	31	0.731	0.06	0.783134	1.58653e-42	2.64966e-38
Gas6	31	1	0.126	1.777	4.44016e-41	7.41551e-37
Bmp4	31	0.808	0.077	1.12289	6.50412e-41	1.08625e-36
Sfrp4	31	1	0.115	0.909484	9.24533e-39	1.54406e-34
Lamb1	31	0.615	0.048	0.802707	1.05759e-38	1.76627e-34
Lepr	31	0.769	0.074	1.10604	1.40698e-38	2.34979e-34
Wdr86	31	0.538	0.038	0.829685	4.82859e-38	8.06423e-34
Fbln5	31	0.923	0.106	1.34801	7.82989e-38	1.30767e-33
Ibsp	31	0.846	0.093	1.58281	1.02477e-36	1.71148e-32
Igfbp3	31	0.615	0.049	0.696046	1.64704e-36	2.75072e-32
Ghr	31	0.808	0.087	1.07858	2.25545e-36	3.76683e-32
Rspo3	31	0.5	0.035	0.708068	1.03663e-35	1.73128e-31
Mylk	31	0.654	0.06	0.954586	2.43343e-35	4.06407e-31
Cfh	31	1	0.131	0.949024	3.03725e-33	5.07251e-29
Sult1a1	31	0.538	0.044	0.727833	5.22214e-33	8.72149e-29
Vcam1	31	1	0.151	1.36793	2.63283e-32	4.3971e-28
Aldh1a2	31	0.538	0.045	0.767971	6.14315e-32	1.02597e-27
Pdgfrb	31	0.769	0.09	0.946484	1.44449e-31	2.41245e-27
Snai2	31	0.577	0.051	0.706918	1.62115e-31	2.70747e-27
Clu	31	0.885	0.115	0.845782	1.35445e-30	2.26206e-26
Rspo2	31	0.385	0.024	0.529966	1.85119e-30	3.09167e-26
Fhl2	31	0.692	0.077	0.946772	2.46785e-30	4.12156e-26
C1ra	31	0.885	0.12	0.937989	1.14349e-29	1.90975e-25
Myh11	32	0.905	0.001	2.90589	0	0
Casq2	32	0.667	0.001	1.97506	0	0
Olfr558	32	0.714	0	1.9685	0	0
Lmod1	32	0.524	0.001	1.56965	0	0
Gm13861	32	0.333	0.001	1.3027	0	0
Cabp1	32	0.286	0	0.997912	0	0
Ephx3	32	0.333	0	0.922878	0	0
Map3k7cl	32	0.333	0	0.686701	0	0
Tagln	32	1	0.012	3.92945	6.5851e-306	1.09978e-301
Rgs5	32	0.667	0.005	2.60073	1.47526e-299	2.46384e-295
Sncg	32	0.952	0.011	2.66974	8.51687e-299	1.4224e-294
Fbxl22	32	0.524	0.003	1.56854	4.94718e-269	8.26228e-265
Higd1b	32	0.19	0	0.593679	1.57839e-249	2.63608e-245
Tesc	32	0.571	0.005	1.47949	1.30905e-243	2.18625e-239
Jph2	32	0.333	0.001	0.760663	4.55117e-238	7.6009e-234
Pdlim3	32	0.571	0.005	1.32246	1.88041e-222	3.14047e-218
Nrip2	32	0.762	0.01	2.12401	5.33898e-213	8.91662e-209
Gucy1a3	32	0.714	0.01	1.62564	1.72017e-197	2.87286e-193
Stac	32	0.238	0.001	0.54628	7.15458e-195	1.19489e-190
Ccdc85a	32	0.333	0.002	0.926333	1.87751e-181	3.13563e-177
Fam81a	32	0.286	0.001	0.900079	4.1461e-175	6.92441e-171
Kcna5	32	0.333	0.002	0.823675	5.58025e-173	9.31957e-169
Pde3a	32	0.476	0.005	1.23477	3.46347e-165	5.78435e-161
Pln	32	0.714	0.012	1.71364	6.56342e-164	1.09616e-159
Asb2	32	0.476	0.005	1.43891	1.18098e-158	1.97236e-154
Bcam	32	0.905	0.021	1.91899	1.31075e-158	2.18908e-154
Pcsk1	32	0.19	0.001	0.71355	3.9933e-156	6.66921e-152
Sbspon	32	0.476	0.005	1.36036	2.39068e-155	3.99267e-151
Rgs4	32	0.857	0.02	2.38921	9.05879e-154	1.51291e-149
Myl9	32	1	0.03	3.95769	1.10098e-147	1.83874e-143
Ano1	32	0.429	0.005	1.0634	1.88723e-146	3.15186e-142
Rasl12	32	0.476	0.006	1.32128	5.84981e-144	9.76976e-140
Olfr78	32	0.143	0	0.366098	5.75551e-141	9.61227e-137
RP23-216D14.4	32	0.19	0.001	0.488956	5.41149e-139	9.03773e-135
Slc6a17	32	0.19	0.001	0.619385	5.64539e-139	9.42836e-135
Tpm2	32	1	0.033	3.29554	1.67434e-132	2.79631e-128
Acta2	32	1	0.034	4.61141	6.51088e-130	1.08738e-125
Atp1a2	32	0.762	0.02	1.61283	4.24943e-122	7.09698e-118
Slc38a11	32	0.143	0	0.346968	1.64972e-117	2.7552e-113
Gm13889	32	0.857	0.027	3.01007	2.1903e-115	3.65802e-111
Ppp1r1a	32	0.19	0.001	0.414179	9.43143e-114	1.57514e-109
Rasd1	32	0.857	0.028	2.49222	4.57772e-113	7.64525e-109
Rgs7bp	32	0.333	0.004	0.849641	3.99989e-112	6.68021e-108
Mcam	32	0.524	0.01	1.04294	3.25068e-108	5.42897e-104
Gucy1b3	32	0.524	0.01	1.51737	4.89069e-106	8.16794e-102
Cap2	32	0.333	0.004	0.979342	5.63553e-106	9.4119e-102
Trpc3	32	0.19	0.001	0.767637	2.81455e-104	4.70058e-100
Rbm24	32	0.286	0.003	0.72177	8.79149e-104	1.46827e-99
Mustn1	32	1	0.045	3.1931	4.02171e-102	6.71665e-98
Mrvi1	32	0.286	0.003	0.844342	2.75416e-100	4.59973e-96

## Sheet: Baryawno et al.
Cluster	Group	Cluster identification				Total cell numbers
1	F1	Fibroblast 1				4058
2	L1	Lepr+ MSCs				3795
3	C1	Chondro 1				3191
4	C2	Chondro 2				3040
5	E1	Sinusoidal ECs 1				3040
6	E2	Arterial and arteriolar ECs				2766
8	O1	OLC 1				1435
10	E3	Sinusoidal ECs 2				1121
11	O2	OLC 2				945
13	F2	Fibroblast 2				814
15	S/P	Smooth muscle cells/Pericytes				708
18	F3	Fibroblast 3				165
					Sum	25078
Cluster identification								Feature gene expression
gene	cluster	pct.1	pct.2	avg_logFC	p_val	p_val_adj		gene	cluster	expression_percentage	average_expression
Car2	0	0.986	0.204	2.9752	0	0		Acta2	C1	4.137	0.865777
Hbb-bs	0	0.624	0.107	2.80576	0	0		Acta2	C2	2.105	1.32054
Hba-a1	0	0.755	0.067	2.72741	0	0		Acta2	E1	0.888	1.35885
Car1	0	0.94	0.073	2.64892	0	0		Acta2	E2	1.193	1.7712
Hbb-bt	0	0.587	0.053	2.33319	0	0		Acta2	E3	0.624	1.45759
Fam132a	0	0.948	0.196	2.10466	0	0		Acta2	F1	7.565	1.36736
Hba-a2	0	0.594	0.047	2.04885	0	0		Acta2	F2	5.16	1.2741
Npm1	0	0.988	0.743	1.73374	0	0		Acta2	F3	16.364	1.99616
Blvrb	0	0.962	0.28	1.69741	0	0		Acta2	L1	1.159	1.51766
Dut	0	0.954	0.293	1.51706	0	0		Acta2	O1	13.24	1.76138
Atpif1	0	0.985	0.583	1.50822	0	0		Acta2	O2	0.741	1.64986
Prdx2	0	0.972	0.56	1.50611	0	0		Acta2	S_P	80.508	4.14419
Hspd1	0	0.929	0.316	1.47407	0	0		Cdh5	C1	4.105	0.916244
Glrx5	0	0.949	0.335	1.46204	0	0		Cdh5	C2	2.599	1.41618
Hmgb3	0	0.927	0.142	1.42359	0	0		Cdh5	E1	82.237	2.25869
Hspe1	0	0.97	0.563	1.40967	0	0		Cdh5	E2	82.176	2.4439
Rps2	0	0.993	0.923	1.40608	0	0		Cdh5	E3	83.943	2.30888
Ran	0	0.977	0.565	1.4026	0	0		Cdh5	F1	2.686	1.31985
C1qbp	0	0.918	0.275	1.36105	0	0		Cdh5	F2	2.826	1.22946
Tmem14c	0	0.94	0.425	1.34942	0	0		Cdh5	F3	0	0
Ctse	0	0.817	0.015	1.31555	0	0		Cdh5	L1	1.555	1.61551
Anp32b	0	0.974	0.522	1.30237	0	0		Cdh5	O1	3.484	1.13043
Cpox	0	0.893	0.107	1.28321	0	0		Cdh5	O2	2.011	1.76886
Klf1	0	0.861	0.014	1.27975	0	0		Cdh5	S_P	2.684	1.54284
Hmbs	0	0.886	0.131	1.27552	0	0		Col1a1	C1	35.161	1.17992
Ncl	0	0.96	0.511	1.27186	0	0		Col1a1	C2	47.368	3.19835
Hdgf	0	0.964	0.52	1.265	0	0		Col1a1	E1	12.467	1.61142
Cks2	0	0.942	0.222	1.24705	0	0		Col1a1	E2	9.906	1.72331
Atp5g1	0	0.965	0.58	1.23374	0	0		Col1a1	E3	7.85	1.54554
Gypa	0	0.78	0.012	1.23172	0	0		Col1a1	F1	96.821	4.25296
Nhp2	0	0.918	0.261	1.21807	0	0		Col1a1	F2	95.455	3.56888
Tspan33	0	0.852	0.015	1.21627	0	0		Col1a1	F3	33.939	2.26554
Stard10	0	0.865	0.067	1.21169	0	0		Col1a1	L1	27.457	1.84248
Mns1	0	0.854	0.037	1.21095	0	0		Col1a1	O1	96.098	4.39001
Minpp1	0	0.911	0.201	1.201	0	0		Col1a1	O2	27.196	1.87099
Cox6b2	0	0.885	0.064	1.20037	0	0		Col1a1	S_P	30.791	2.15981
H2afz	0	0.989	0.739	1.18638	0	0		Col2a1	C1	99.718	5.74008
Impdh2	0	0.937	0.363	1.18239	0	0		Col2a1	C2	81.842	3.27215
Hsp90aa1	0	0.967	0.639	1.18068	0	0		Col2a1	E1	44.243	1.81173
Hnrnpa1	0	0.961	0.516	1.17078	0	0		Col2a1	E2	34.526	1.84101
Phb2	0	0.944	0.415	1.16208	0	0		Col2a1	E3	21.677	1.63901
Ifrd2	0	0.876	0.082	1.15082	0	0		Col2a1	F1	53.894	1.53852
Tuba1b	0	0.974	0.563	1.14836	0	0		Col2a1	F2	45.086	1.52583
Metap2	0	0.952	0.436	1.142	0	0		Col2a1	F3	33.333	1.94495
Slc25a5	0	0.959	0.599	1.14139	0	0		Col2a1	L1	40.448	1.81031
Rpl14	0	0.997	0.952	1.14041	0	0		Col2a1	O1	54.843	1.56874
Cenpa	0	0.907	0.122	1.13877	0	0		Col2a1	O2	21.058	1.70278
Rps18	0	0.997	0.958	1.13005	0	0		Col2a1	S_P	35.876	1.78952
Rpsa	0	0.998	0.911	1.12278	0	0		Emcn	C1	2.977	0.803754
Rhd	0	0.787	0.018	1.11758	0	0		Emcn	C2	1.875	1.16664
Dcn	1	0.998	0.492	3.20803	0	0		Emcn	E1	66.217	2.02579
Angptl7	1	0.722	0.036	2.74803	0	0		Emcn	E2	70.463	2.39752
Igfbp6	1	0.961	0.124	2.71451	0	0		Emcn	E3	65.388	1.99218
Tppp3	1	0.913	0.147	2.35324	0	0		Emcn	F1	1.479	1.09472
Col3a1	1	0.956	0.25	2.2995	0	0		Emcn	F2	1.229	1.25898
S100a4	1	0.94	0.148	2.21505	0	0		Emcn	F3	0.606	1.93552
Sod3	1	0.964	0.167	2.20416	0	0		Emcn	L1	1.476	1.5177
Cilp2	1	0.935	0.126	2.19472	0	0		Emcn	O1	2.718	1.09993
Cilp	1	0.852	0.173	2.17273	0	0		Emcn	O2	2.011	1.61054
Comp	1	0.969	0.342	2.12185	0	0		Emcn	S_P	8.192	1.7243
Abi3bp	1	0.949	0.226	2.12024	0	0		Lepr	C1	2.444	0.882192
Chad	1	0.808	0.324	2.08914	0	0		Lepr	C2	5.033	1.25491
Slurp1	1	0.618	0.03	2.07692	0	0		Lepr	E1	4.704	1.51799
Npy	1	0.296	0.021	2.0552	0	0		Lepr	E2	3.941	1.733
Clu	1	0.874	0.411	2.02004	0	0		Lepr	E3	2.855	1.52738
Col1a1	1	0.968	0.305	1.99169	0	0		Lepr	F1	17.299	1.27782
Prelp	1	0.991	0.395	1.9689	0	0		Lepr	F2	5.528	1.30011
Pcolce2	1	0.853	0.167	1.93907	0	0		Lepr	F3	0.606	1.85502
Anxa8	1	0.878	0.131	1.92885	0	0		Lepr	L1	71.91	2.23097
Nbl1	1	0.969	0.166	1.90889	0	0		Lepr	O1	17.073	1.24028
Crip1	1	0.999	0.685	1.90706	0	0		Lepr	O2	70.37	2.19621
Clec3b	1	0.405	0.027	1.766	0	0		Lepr	S_P	2.825	1.52883
S100a6	1	0.998	0.45	1.75537	0	0		Pdgfra	C1	2.601	0.699757
Fn1	1	0.942	0.351	1.64864	0	0		Pdgfra	C2	19.079	1.30595
Thbs4	1	0.675	0.079	1.63847	0	0		Pdgfra	E1	1.02	1.27255
Col1a2	1	0.99	0.501	1.63487	0	0		Pdgfra	E2	1.085	1.39601
Gsn	1	0.882	0.393	1.62539	0	0		Pdgfra	E3	0.357	1.58719
Crip2	1	0.966	0.504	1.62481	0	0		Pdgfra	F1	20.306	1.23307
Ndufa4l2	1	0.884	0.176	1.60862	0	0		Pdgfra	F2	51.597	1.55263
Htra1	1	0.851	0.247	1.57314	0	0		Pdgfra	F3	1.818	1.81888
Fmod	1	0.688	0.275	1.52705	0	0		Pdgfra	L1	41.555	1.80321
Fxyd5	1	0.938	0.339	1.51064	0	0		Pdgfra	O1	26.551	1.15169
1500015O10Rik	1	0.779	0.392	1.49792	0	0		Pdgfra	O2	37.46	1.85243
Sbsn	1	0.519	0.087	1.485	0	0		Pdgfra	S_P	1.695	1.18922
Myoc	1	0.262	0.042	1.48183	0	0		Pecam1	C1	12.222	0.775539
Gas1	1	0.929	0.268	1.44624	0	0		Pecam1	C2	12.105	1.18961
Vcan	1	0.551	0.04	1.43738	0	0		Pecam1	E1	56.776	1.8926
Fibin	1	0.733	0.208	1.43661	0	0		Pecam1	E2	83.189	2.44891
Pmp22	1	0.907	0.298	1.43034	0	0		Pecam1	E3	61.374	1.84448
Ccdc80	1	0.803	0.229	1.42335	0	0		Pecam1	F1	12.173	1.191
Dstn	1	0.973	0.609	1.41706	0	0		Pecam1	F2	11.302	1.30256
Fxyd6	1	0.796	0.178	1.41635	0	0		Pecam1	F3	3.636	1.76819
Ptgis	1	0.801	0.134	1.39004	0	0		Pecam1	L1	7.325	1.55154
Mustn1	1	0.742	0.095	1.37551	0	0		Pecam1	O1	11.08	0.991618
Col5a2	1	0.864	0.213	1.34752	0	0		Pecam1	O2	7.513	1.54426
Fhl1	1	0.756	0.144	1.33204	0	0		Pecam1	S_P	8.192	1.57034
Mt2	1	0.888	0.374	1.32742	0	0		Prrx1	C1	4.45	0.803185
Tnxb	1	0.626	0.039	1.32627	0	0		Prrx1	C2	32.072	1.41104
Ccdc3	1	0.625	0.074	1.32169	0	0		Prrx1	E1	1.316	1.30562
Timp2	1	0.952	0.414	1.27763	0	0		Prrx1	E2	1.302	1.42144
Cxcl12	2	0.999	0.405	3.08164	0	0		Prrx1	E3	0.535	1.31222
Hp	2	0.96	0.175	2.72518	0	0		Prrx1	F1	55.84	1.49219
Adipoq	2	0.859	0.064	2.5656	0	0		Prrx1	F2	66.093	1.75673
Lpl	2	0.923	0.151	2.40783	0	0		Prrx1	F3	7.273	1.80406
Cxcl14	2	0.964	0.205	2.39876	0	0		Prrx1	L1	41.476	1.77186
Esm1	2	0.88	0.067	2.32951	0	0		Prrx1	O1	51.568	1.42482
Gas6	2	0.98	0.308	2.32473	0	0		Prrx1	O2	37.143	1.78416
Serping1	2	0.938	0.198	2.26265	0	0		Prrx1	S_P	39.548	1.83031
Igfbp4	2	0.998	0.505	2.19786	0	0		Tek	C1	1.41	0.643623
Gdpd2	2	0.877	0.073	2.165	0	0		Tek	C2	0.954	1.08156
Trf	2	0.596	0.16	2.026	0	0		Tek	E1	39.803	1.72669
Igfbp5	2	0.944	0.308	1.95522	0	0		Tek	E2	32.068	1.79906
Kitl	2	0.842	0.092	1.93095	0	0		Tek	E3	40.856	1.69103
Sfrp4	2	0.746	0.084	1.92426	0	0		Tek	F1	0.961	1.10616
Dpep1	2	0.766	0.051	1.91065	0	0		Tek	F2	3.194	1.49556
Pappa	2	0.777	0.059	1.89243	0	0		Tek	F3	0.606	1.77325
Grem1	2	0.635	0.052	1.8845	0	0		Tek	L1	0.606	1.38659
Serpine2	2	0.988	0.388	1.86699	0	0		Tek	O1	1.463	0.875038
Lepr	2	0.719	0.075	1.85354	0	0		Tek	O2	0.423	1.55628
Fbln5	2	0.816	0.128	1.84871	0	0		Tek	S_P	0.989	1.23632
Tmem176b	2	0.924	0.4	1.78905	0	0
Chrdl1	2	0.725	0.095	1.7762	0	0
Apoe	2	0.978	0.472	1.77575	0	0
Ibsp	2	0.885	0.219	1.77177	0	0
Wisp2	2	0.606	0.068	1.76971	0	0
Cyp1b1	2	0.711	0.055	1.73707	0	0
Fstl1	2	0.895	0.252	1.70145	0	0
Tnc	2	0.758	0.116	1.68537	0	0
Gpx3	2	0.991	0.451	1.67859	0	0
1500009L16Rik	2	0.707	0.065	1.67192	0	0
Vcam1	2	0.854	0.202	1.63326	0	0
Ebf3	2	0.687	0.067	1.62904	0	0
Runx1	2	0.749	0.251	1.62386	0	0
Tmem176a	2	0.884	0.345	1.60614	0	0
Cdh11	2	0.717	0.084	1.59484	0	0
Il34	2	0.621	0.064	1.58044	0	0
Agt	2	0.624	0.065	1.57801	0	0
Fst	2	0.62	0.061	1.57775	0	0
Cd302	2	0.8	0.299	1.55371	0	0
H2-K1	2	0.959	0.618	1.54084	0	0
H2-D1	2	0.985	0.821	1.50696	0	0
Gja1	2	0.823	0.31	1.48885	0	0
Serpina3g	2	0.548	0.086	1.48463	0	0
Arrdc4	2	0.627	0.113	1.45381	0	0
Rarres2	2	0.692	0.175	1.42767	0	0
Cebpa	2	0.58	0.084	1.42242	0	0
Csf1	2	0.607	0.088	1.40261	0	0
Cp	2	0.655	0.119	1.39037	0	0
Pdgfrb	2	0.64	0.126	1.36799	0	0
Adamts2	2	0.721	0.188	1.35784	0	0
Col2a1	3	0.997	0.514	3.8573	0	0
Col9a3	3	0.99	0.175	3.47358	0	0
3110079O15Rik	3	0.994	0.201	3.34034	0	0
Fxyd2	3	0.973	0.077	3.27115	0	0
Col9a2	3	0.989	0.137	3.20359	0	0
Matn3	3	0.944	0.056	3.16231	0	0
Col9a1	3	0.979	0.105	3.16061	0	0
Hapln1	3	0.992	0.156	2.98952	0	0
Col11a2	3	0.986	0.148	2.94838	0	0
Ppa1	3	0.868	0.264	2.91795	0	0
Lect1	3	0.962	0.072	2.83225	0	0
Acan	3	0.991	0.154	2.7172	0	0
Col11a1	3	0.994	0.237	2.66513	0	0
Col27a1	3	0.98	0.145	2.56097	0	0
Mia	3	0.971	0.069	2.55856	0	0
Serpina1a	3	0.592	0.013	2.42969	0	0
Ucma	3	0.943	0.096	2.32474	0	0
Scrg1	3	0.963	0.118	2.26447	0	0
Serpina1d	3	0.528	0.009	1.91065	0	0
Papss2	3	0.935	0.085	1.85935	0	0
Pth1r	3	0.946	0.18	1.85626	0	0
Sox9	3	0.976	0.188	1.79109	0	0
Chst11	3	0.917	0.107	1.73435	0	0
Serpina1b	3	0.359	0.01	1.60643	0	0
Epyc	3	0.781	0.015	1.56671	0	0
Smpd3	3	0.736	0.032	1.5652	0	0
Pcolce2	3	0.969	0.174	1.49834	0	0
Mgp	3	0.994	0.583	1.49406	0	0
Ncmap	3	0.88	0.034	1.4574	0	0
C1qtnf3	3	0.613	0.021	1.4451	0	0
Sdc4	3	0.993	0.413	1.43265	0	0
Serpinh1	3	0.996	0.635	1.43217	0	0
Bhlhe41	3	0.697	0.04	1.40462	0	0
Dhx58os	3	0.834	0.085	1.39519	0	0
Col12a1	3	0.832	0.142	1.38746	0	0
Syt8	3	0.724	0.013	1.3857	0	0
Chadl	3	0.846	0.039	1.3632	0	0
Shisa4	3	0.885	0.099	1.36133	0	0
Ckap4	3	0.923	0.29	1.36002	0	0
Plod2	3	0.961	0.23	1.26864	0	0
Scd2	3	0.831	0.16	1.26356	0	0
Clec11a	3	0.767	0.142	1.25169	0	0
Il17b	3	0.587	0.006	1.24706	0	0
Pla2g5	3	0.645	0.045	1.22863	0	0
Smim5	3	0.77	0.111	1.22609	0	0
Sparc	3	1	0.877	1.21697	0	0
Slc26a2	3	0.827	0.085	1.20569	0	0
Prkg2	3	0.704	0.011	1.19946	0	0
Wwp2	3	0.904	0.188	1.15239	0	0
S100b	3	0.85	0.141	1.15009	0	0
Cytl1	4	0.752	0.27	3.73815	0	0
Prg4	4	0.827	0.231	3.07024	0	0
Cpe	4	0.862	0.178	2.29488	0	0
Rbp4	4	0.54	0.038	2.19902	0	0
1500015O10Rik	4	0.924	0.391	2.19577	0	0
Itm2a	4	0.831	0.217	2.09028	0	0
Crispld1	4	0.761	0.14	1.93296	0	0
Meg3	4	0.857	0.195	1.79924	0	0
Mfge8	4	0.861	0.403	1.785	0	0
Clu	4	0.932	0.42	1.75279	0	0
Wif1	4	0.634	0.148	1.74059	0	0
Scara3	4	0.854	0.193	1.66751	0	0
Gas1	4	0.848	0.296	1.64084	0	0
Cilp	4	0.715	0.207	1.63687	0	0
Mgp	4	0.943	0.59	1.57564	0	0
Pam	4	0.916	0.401	1.52848	0	0
Vit	4	0.663	0.154	1.52681	0	0
Thbs1	4	0.664	0.214	1.4957	0	0
Ndufa4l2	4	0.662	0.218	1.43913	0	0
Fibin	4	0.708	0.227	1.42697	0	0
Sparc	4	1	0.877	1.36159	0	0
Prnp	4	0.781	0.261	1.35902	0	0
Fmod	4	0.847	0.273	1.35891	0	0
Cst3	4	0.99	0.879	1.34823	0	0
Mfi2	4	0.57	0.116	1.31725	0	0
Sdc4	4	0.936	0.421	1.25673	0	0
Cdc42ep3	4	0.862	0.441	1.24613	0	0
Phlda1	4	0.825	0.35	1.19204	0	0
Cd9	4	0.977	0.585	1.17927	0	0
Ank	4	0.648	0.208	1.16535	0	0
Comp	4	0.938	0.364	1.15238	0	0
Tsc22d1	4	0.959	0.608	1.14732	0	0
Nupr1	4	0.84	0.483	1.13971	0	0
Tubb2a	4	0.7	0.3	1.1385	0	0
Ninj1	4	0.817	0.38	1.12698	0	0
Smoc2	4	0.252	0.063	1.12356	0	0
Chad	4	0.704	0.348	1.10635	0	0
Cilp2	4	0.765	0.167	1.10194	0	0
Cpm	4	0.407	0.082	1.07889	0	0
Tnfrsf11b	4	0.532	0.128	1.07655	0	0
Creb5	4	0.598	0.107	1.05117	0	0
Ucma	4	0.558	0.135	1.02916	0	0
Ddah1	4	0.482	0.064	1.02901	0	0
Sox9	4	0.777	0.21	1.02556	0	0
Lgals3	4	0.773	0.279	1.00159	0	0
Fxyd5	4	0.891	0.362	0.993886	0	0
Pitx1	4	0.438	0.093	0.980038	0	0
Smoc1	4	0.45	0.063	0.977329	0	0
Col11a1	4	0.863	0.252	0.9678	0	0
Id2	4	0.806	0.379	0.961454	0	0
Fabp4	5	0.999	0.272	2.39561	0	0
Tfpi	5	0.964	0.164	2.26321	0	0
Ubd	5	0.804	0.063	2.21433	0	0
Lrg1	5	0.922	0.136	2.18079	0	0
Cldn5	5	0.946	0.139	2.12014	0	0
Sepp1	5	0.999	0.611	2.06501	0	0
Stab2	5	0.888	0.076	2.05015	0	0
Il6st	5	0.934	0.272	1.91602	0	0
Adamts5	5	0.789	0.164	1.89219	0	0
Rgs4	5	0.676	0.084	1.86012	0	0
Ctsl	5	0.936	0.452	1.85934	0	0
Mafb	5	0.907	0.254	1.79325	0	0
Angptl4	5	0.801	0.212	1.78599	0	0
Gpm6a	5	0.756	0.062	1.77937	0	0
Gm1673	5	0.809	0.115	1.7524	0	0
Dnase1l3	5	0.647	0.053	1.69874	0	0
Kcnj8	5	0.706	0.072	1.6635	0	0
Pim3	5	0.816	0.319	1.59197	0	0
Ackr1	5	0.578	0.056	1.58716	0	0
Kdr	5	0.812	0.113	1.57433	0	0
Abcc9	5	0.715	0.086	1.55701	0	0
Marcksl1	5	0.906	0.374	1.54868	0	0
Plvap	5	0.89	0.185	1.52995	0	0
Fam167b	5	0.702	0.085	1.51939	0	0
Stab1	5	0.696	0.084	1.51376	0	0
Mrc1	5	0.675	0.059	1.49363	0	0
Cyp4b1	5	0.611	0.062	1.48941	0	0
Tcn2	5	0.762	0.182	1.44037	0	0
Apold1	5	0.666	0.128	1.43784	0	0
Flt4	5	0.621	0.062	1.42617	0	0
Chst2	5	0.672	0.113	1.42379	0	0
Lgmn	5	0.762	0.248	1.41936	0	0
Thbd	5	0.725	0.162	1.41813	0	0
Eng	5	0.83	0.269	1.41638	0	0
Nr2f2	5	0.643	0.092	1.40827	0	0
Mmrn2	5	0.721	0.105	1.40717	0	0
Egfl7	5	0.915	0.255	1.40284	0	0
Tspan7	5	0.656	0.087	1.39903	0	0
Cfd	5	0.298	0.027	1.38032	0	0
Jak1	5	0.799	0.365	1.3775	0	0
Ltc4s	5	0.545	0.051	1.37297	0	0
AW112010	5	0.726	0.201	1.3642	0	0
Cdh5	5	0.822	0.139	1.36181	0	0
Aldob	5	0.493	0.036	1.34931	0	0
Gpr182	5	0.565	0.046	1.34086	0	0
Txnip	5	0.791	0.374	1.33921	0	0
Lipg	5	0.507	0.037	1.32335	0	0
Cd36	5	0.671	0.099	1.30555	0	0
8430408G22Rik	5	0.375	0.053	1.30421	0	0
Ugcg	5	0.593	0.204	1.25676	0	0
Ly6c1	6	0.873	0.167	2.57439	0	0
Ly6a	6	0.815	0.18	2.15434	0	0
Cd34	6	0.714	0.045	2.05712	0	0
Tm4sf1	6	0.837	0.341	1.97121	0	0
Slc9a3r2	6	0.717	0.137	1.94479	0	0
Egfl7	6	0.939	0.259	1.89291	0	0
Pecam1	6	0.832	0.208	1.8507	0	0
Cav1	6	0.619	0.147	1.79189	0	0
Gpihbp1	6	0.596	0.122	1.77157	0	0
Emcn	6	0.705	0.114	1.71948	0	0
Flt1	6	0.715	0.098	1.6997	0	0
Ramp2	6	0.779	0.203	1.68654	0	0
Plvap	6	0.74	0.203	1.67902	0	0
Cdh5	6	0.822	0.144	1.66844	0	0
Ecscr	6	0.692	0.085	1.66685	0	0
Ptprb	6	0.646	0.094	1.60766	0	0
Igfbp3	6	0.341	0.068	1.56777	0	0
Ltbp4	6	0.52	0.08	1.52875	0	0
Col4a2	6	0.665	0.185	1.51602	0	0
Cyyr1	6	0.591	0.072	1.50633	0	0
Podxl	6	0.444	0.013	1.49575	0	0
Esam	6	0.701	0.126	1.49367	0	0
Hspb1	6	0.675	0.272	1.48249	0	0
Cd93	6	0.716	0.165	1.47342	0	0
Col4a1	6	0.636	0.174	1.44264	0	0
Ly6e	6	0.921	0.513	1.41014	0	0
Aplnr	6	0.393	0.037	1.4046	0	0
Gng11	6	0.855	0.454	1.40008	0	0
Icam2	6	0.552	0.105	1.37863	0	0
Ramp3	6	0.343	0.009	1.34841	0	0
1810011O10Rik	6	0.435	0.053	1.32016	0	0
Sox17	6	0.372	0.03	1.30791	0	0
Apold1	6	0.567	0.141	1.3037	0	0
Myct1	6	0.533	0.069	1.29517	0	0
Gja4	6	0.262	0.015	1.28357	0	0
Cd200	6	0.563	0.163	1.27968	0	0
Sparcl1	6	0.433	0.071	1.27832	0	0
Vim	6	0.841	0.664	1.27235	0	0
Plk2	6	0.503	0.113	1.25367	0	0
Prex2	6	0.432	0.055	1.24233	0	0
Adam15	6	0.515	0.146	1.24044	0	0
Eng	6	0.723	0.283	1.22712	0	0
Ctla2a	6	0.687	0.188	1.21869	0	0
Sptbn1	6	0.705	0.333	1.21207	0	0
Tie1	6	0.461	0.057	1.19952	0	0
Id1	6	0.717	0.378	1.19747	0	0
Tinagl1	6	0.431	0.103	1.19652	0	0
Sdpr	6	0.483	0.115	1.1935	0	0
Fbln2	6	0.351	0.061	1.16553	0	0
Cldn5	6	0.65	0.17	1.16473	0	0
2810417H13Rik	7	0.851	0.173	2.46831	0	0
Stmn1	7	0.947	0.289	2.35447	0	0
Hmgb2	7	0.976	0.442	2.32808	0	0
H2afx	7	0.753	0.251	2.05966	0	0
Vpreb3	7	0.986	0.093	1.98872	0	0
Ucp2	7	0.961	0.317	1.98389	0	0
Chchd10	7	0.98	0.222	1.91576	0	0
Myl4	7	0.652	0.053	1.77807	0	0
Ptprcap	7	0.926	0.098	1.77539	0	0
Hmgn2	7	0.909	0.335	1.77529	0	0
Hmgb1	7	0.991	0.753	1.75148	0	0
Cd24a	7	0.977	0.411	1.74099	0	0
Cd79a	7	0.96	0.079	1.72851	0	0
Rrm2	7	0.718	0.17	1.72157	0	0
Top2a	7	0.751	0.153	1.72155	0	0
Lmnb1	7	0.786	0.16	1.64262	0	0
H2afv	7	0.96	0.61	1.64036	0	0
H2afz	7	0.989	0.76	1.59483	0	0
Mzb1	7	0.858	0.057	1.57038	0	0
Anp32e	7	0.843	0.316	1.56424	0	0
Cd79b	7	0.924	0.082	1.56002	0	0
Tubb5	7	0.968	0.68	1.51754	0	0
Pafah1b3	7	0.788	0.145	1.50078	0	0
Lrmp	7	0.792	0.097	1.49224	0	0
Ptma	7	1	0.977	1.48968	0	0
Tuba1b	7	0.901	0.602	1.48489	0	0
Ube2c	7	0.524	0.155	1.48032	0	0
H2afy	7	0.918	0.434	1.47995	0	0
Ezh2	7	0.78	0.202	1.47855	0	0
Vpreb1	7	0.558	0.052	1.46257	0	0
Igll1	7	0.542	0.042	1.45818	0	0
Birc5	7	0.731	0.179	1.44167	0	0
Rac2	7	0.9	0.208	1.43574	0	0
Tmpo	7	0.812	0.261	1.43058	0	0
Smc4	7	0.782	0.259	1.42846	0	0
Cnp	7	0.723	0.206	1.41836	0	0
Gmfg	7	0.851	0.145	1.41499	0	0
Tifa	7	0.866	0.196	1.41181	0	0
Coro1a	7	0.859	0.126	1.37201	0	0
Nusap1	7	0.544	0.085	1.33338	0	0
Asf1b	7	0.634	0.112	1.32037	0	0
Blnk	7	0.741	0.052	1.31559	0	0
H3f3a	7	0.996	0.911	1.31553	0	0
Ebf1	7	0.986	0.392	1.29276	0	0
Ccnd3	7	0.872	0.468	1.28708	0	0
Pou2af1	7	0.731	0.041	1.28459	0	0
Ccna2	7	0.621	0.152	1.27311	0	0
Dnajc9	7	0.724	0.221	1.26816	0	0
Gm43291	7	0.514	0.03	1.25973	0	0
Dek	7	0.876	0.448	1.25301	0	0
Bglap	8	0.689	0.084	4.03607	0	0
Bglap2	8	0.663	0.056	3.74467	0	0
Mmp13	8	0.489	0.086	2.6479	0	0
Spp1	8	0.796	0.411	2.5084	0	0
Col1a1	8	0.961	0.355	2.33265	0	0
Bglap3	8	0.454	0.034	2.27677	0	0
Col1a2	8	0.99	0.538	2.04932	0	0
Postn	8	0.506	0.016	2.01633	0	0
Car3	8	0.422	0.028	2.01411	0	0
Lum	8	0.707	0.179	1.98754	0	0
Alpl	8	0.709	0.114	1.94736	0	0
Serpinf1	8	0.763	0.18	1.90096	0	0
Mmp2	8	0.769	0.104	1.7091	0	0
Olfml3	8	0.867	0.192	1.70707	0	0
Tnc	8	0.718	0.161	1.68282	0	0
Cfh	8	0.712	0.169	1.54802	0	0
Lgals1	8	0.902	0.434	1.5045	0	0
Wif1	8	0.6	0.172	1.48875	0	0
Ibsp	8	0.723	0.271	1.47123	0	0
Lifr	8	0.634	0.173	1.44778	0	0
Ptn	8	0.261	0.029	1.43515	0	0
Cd63	8	0.984	0.598	1.42077	0	0
Olfml2b	8	0.59	0.104	1.29805	0	0
Metrnl	8	0.698	0.123	1.29231	0	0
Limch1	8	0.483	0.114	1.29149	0	0
Pth1r	8	0.764	0.226	1.26893	0	0
Gja1	8	0.818	0.345	1.25668	0	0
Kcnk2	8	0.424	0.04	1.23071	0	0
Rgs3	8	0.742	0.265	1.21674	0	0
Slc36a2	8	0.482	0.015	1.19301	0	0
Tpm1	8	0.868	0.515	1.18362	0	0
Timp1	8	0.608	0.19	1.16805	0	0
Ptgis	8	0.748	0.186	1.16127	0	0
Omd	8	0.388	0.053	1.15235	0	0
Cadm1	8	0.465	0.039	1.14658	0	0
Ifitm5	8	0.289	0.006	1.14654	0	0
Fap	8	0.637	0.127	1.14041	0	0
Wisp1	8	0.52	0.047	1.13943	0	0
Lrp4	8	0.456	0.028	1.124	0	0
Clec11a	8	0.731	0.175	1.12255	0	0
Col12a1	8	0.624	0.185	1.11463	0	0
Pcolce	8	0.86	0.342	1.06828	0	0
Tmem119	8	0.482	0.076	1.05879	0	0
Mxra8	8	0.802	0.284	1.05426	0	0
Col5a2	8	0.755	0.266	1.04106	0	0
Cp	8	0.546	0.16	1.00419	0	0
Mfap2	8	0.567	0.082	1.00205	0	0
Mmp14	8	0.638	0.186	0.997212	0	0
Ctsk	8	0.603	0.139	0.995926	0	0
Sdc2	8	0.729	0.233	0.995337	0	0
Ly6d	9	0.798	0.047	3.10658	0	0
Cd74	9	0.552	0.036	3.08482	0	0
Dnajc7	9	0.869	0.298	2.85405	0	0
Cd79b	9	0.947	0.099	2.71778	0	0
Cd79a	9	0.963	0.098	2.53762	0	0
Vpreb3	9	0.913	0.115	2.35058	0	0
Gm43291	9	0.605	0.037	2.2736	0	0
Atp1b1	9	0.659	0.067	2.18187	0	0
Rhoh	9	0.731	0.099	2.16709	0	0
Dusp2	9	0.691	0.087	2.13564	0	0
Cnp	9	0.785	0.215	2.13343	0	0
Chchd10	9	0.878	0.242	2.12939	0	0
Arl5c	9	0.708	0.073	2.11548	0	0
Fcrla	9	0.693	0.045	2.07844	0	0
Pafah1b3	9	0.765	0.16	2.05357	0	0
Tifa	9	0.767	0.214	1.99523	0	0
Spib	9	0.655	0.044	1.98489	0	0
Ptprcap	9	0.837	0.119	1.984	0	0
Cd72	9	0.661	0.059	1.95869	0	0
Ebf1	9	0.977	0.405	1.93886	0	0
Cd37	9	0.729	0.141	1.89373	0	0
Siglecg	9	0.674	0.059	1.87134	0	0
Rac2	9	0.845	0.225	1.82103	0	0
Rgs2	9	0.719	0.186	1.74716	0	0
Coro1a	9	0.794	0.144	1.68243	0	0
Cytip	9	0.589	0.066	1.67899	0	0
Pou2af1	9	0.587	0.061	1.62377	0	0
Btg1	9	0.964	0.74	1.61739	0	0
Cd52	9	0.523	0.093	1.60477	0	0
H2-Aa	9	0.261	0.025	1.59464	0	0
Ifi27l2a	9	0.402	0.064	1.58695	0	0
Fam53b	9	0.625	0.215	1.57365	0	0
Dok3	9	0.535	0.077	1.56378	0	0
Myl4	9	0.489	0.072	1.56078	0	0
Cd53	9	0.591	0.085	1.52001	0	0
Fam129c	9	0.456	0.039	1.51038	0	0
Unc93b1	9	0.586	0.139	1.50436	0	0
Lrmp	9	0.577	0.12	1.49175	0	0
Cd24a	9	0.914	0.425	1.47214	0	0
Cd69	9	0.368	0.051	1.45025	0	0
Blnk	9	0.54	0.074	1.44552	0	0
Mzb1	9	0.611	0.083	1.41616	0	0
Limd2	9	0.63	0.227	1.41528	0	0
Laptm5	9	0.573	0.119	1.40359	0	0
Cecr2	9	0.435	0.062	1.40339	0	0
Tnfrsf13c	9	0.38	0.032	1.39309	0	0
Tmsb10	9	0.988	0.826	1.36748	0	0
Bach2	9	0.426	0.052	1.3583	0	0
H3f3a	9	0.998	0.913	1.33687	0	0
Ccr7	9	0.324	0.02	1.32561	0	0
Fabp4	10	0.997	0.312	2.01766	0	0
Tfpi	10	0.977	0.207	1.95045	0	0
Stab2	10	0.924	0.12	1.94999	0	0
Lrg1	10	0.923	0.179	1.76539	0	0
Il6st	10	0.938	0.308	1.73246	0	0
Ubd	10	0.792	0.104	1.69565	0	0
Sepp1	10	0.999	0.632	1.69207	0	0
Cldn5	10	0.937	0.184	1.68897	0	0
Ctsl	10	0.958	0.477	1.65181	0	0
Gm1673	10	0.844	0.152	1.63977	0	0
Adamts5	10	0.779	0.198	1.57513	0	0
Rgs4	10	0.664	0.116	1.56963	0	0
Gpm6a	10	0.797	0.099	1.56883	0	0
Angptl4	10	0.81	0.244	1.55345	0	0
Kdr	10	0.855	0.15	1.54292	0	0
Kcnj8	10	0.744	0.105	1.53084	0	0
Mafb	10	0.905	0.29	1.50829	0	0
Cyp4b1	10	0.699	0.089	1.50746	0	0
Mrc1	10	0.728	0.091	1.4663	0	0
Abcc9	10	0.761	0.119	1.46025	0	0
Egfl7	10	0.932	0.291	1.4516	0	0
Plvap	10	0.908	0.223	1.43378	0	0
Stab1	10	0.717	0.117	1.40702	0	0
Cfd	10	0.36	0.04	1.40208	0	0
Ackr1	10	0.592	0.084	1.39808	0	0
Dnase1l3	10	0.649	0.085	1.39212	0	0
Pim3	10	0.817	0.346	1.38976	0	0
Eng	10	0.849	0.299	1.37207	0	0
Cd36	10	0.743	0.128	1.34895	0	0
Mmrn2	10	0.74	0.138	1.32651	0	0
Tcn2	10	0.805	0.212	1.32582	0	0
Tspan7	10	0.686	0.117	1.32577	0	0
Marcksl1	10	0.899	0.403	1.3087	0	0
Lgmn	10	0.804	0.275	1.30832	0	0
Apold1	10	0.667	0.158	1.29407	0	0
Jak1	10	0.814	0.388	1.29022	0	0
Cdh5	10	0.839	0.175	1.28786	0	0
Fam167b	10	0.71	0.118	1.26901	0	0
Flt4	10	0.627	0.093	1.26792	0	0
Aldob	10	0.522	0.06	1.26175	0	0
Sh3bp5	10	0.693	0.169	1.24199	0	0
Txnip	10	0.825	0.395	1.22702	0	0
Gpihbp1	10	0.735	0.14	1.2247	0	0
AW112010	10	0.712	0.23	1.19519	0	0
Chst2	10	0.675	0.144	1.18859	0	0
8430408G22Rik	10	0.405	0.069	1.17396	0	0
Thbd	10	0.704	0.193	1.14601	0	0
Lipg	10	0.498	0.063	1.1324	0	0
Fcgrt	10	0.854	0.441	1.11863	0	0
Ltc4s	10	0.496	0.08	1.11121	0	0
Cxcl12	11	1	0.453	2.17033	0	0
Hp	11	0.98	0.238	2.11564	0	0
Lpl	11	0.945	0.213	1.93317	0	0
Gas6	11	0.988	0.363	1.9167	0	0
Gdpd2	11	0.892	0.137	1.8853	0	0
Kitl	11	0.889	0.152	1.84367	0	0
Serping1	11	0.953	0.258	1.82546	0	0
Esm1	11	0.883	0.133	1.78256	0	0
Chrdl1	11	0.826	0.143	1.75841	0	0
Pappa	11	0.82	0.116	1.69367	0	0
Igfbp5	11	0.953	0.359	1.6731	0	0
Tnc	11	0.825	0.166	1.65801	0	0
Sfrp4	11	0.783	0.137	1.63805	0	0
Ebf3	11	0.775	0.114	1.62824	0	0
Adipoq	11	0.825	0.129	1.6175	0	0
Igfbp4	11	0.998	0.545	1.61718	0	0
Dpep1	11	0.782	0.108	1.6095	0	0
Cxcl14	11	0.956	0.267	1.55064	0	0
Cyp1b1	11	0.739	0.107	1.54457	0	0
Slc6a6	11	0.818	0.308	1.5247	0	0
Fbln5	11	0.847	0.183	1.51556	0	0
Serpine2	11	0.99	0.437	1.47218	0	0
Ibsp	11	0.905	0.272	1.45854	0	0
Gpx3	11	1	0.494	1.45299	0	0
Fst	11	0.671	0.105	1.448	0	0
Cdh11	11	0.738	0.134	1.43548	0	0
Lepr	11	0.704	0.128	1.42755	0	0
Agt	11	0.674	0.109	1.42473	0	0
Tmem176b	11	0.912	0.443	1.41633	0	0
Tmem176a	11	0.893	0.388	1.40989	0	0
Wisp2	11	0.619	0.112	1.38741	0	0
Slc26a7	11	0.563	0.054	1.3835	0	0
Pdgfrb	11	0.705	0.165	1.383	0	0
Grem1	11	0.601	0.1	1.38074	0	0
Apoe	11	0.987	0.513	1.37442	0	0
1500009L16Rik	11	0.691	0.118	1.36212	0	0
Il34	11	0.614	0.109	1.3574	0	0
Rarres2	11	0.746	0.216	1.34845	0	0
Vcam1	11	0.847	0.255	1.32489	0	0
Fstl1	11	0.866	0.304	1.30211	0	0
Csf1	11	0.634	0.129	1.29827	0	0
Mdk	11	0.572	0.112	1.29748	0	0
Arrdc4	11	0.628	0.154	1.27596	0	0
Adamts2	11	0.746	0.23	1.25363	0	0
H2-K1	11	0.951	0.646	1.24698	0	0
Cd302	11	0.794	0.34	1.24162	0	0
Cp	11	0.667	0.162	1.23721	0	0
Igsf3	11	0.629	0.195	1.23188	0	0
Ghr	11	0.63	0.161	1.20752	0	0
Ptprd	11	0.552	0.113	1.19784	0	0
S100a8	12	0.99	0.31	6.16804	0	0
S100a9	12	0.975	0.289	5.99131	0	0
Camp	12	0.779	0.132	5.3663	0	0
Ngp	12	0.781	0.09	5.15545	0	0
Retnlg	12	0.606	0.035	4.35257	0	0
Lcn2	12	0.781	0.032	4.15109	0	0
Wfdc21	12	0.923	0.017	3.67292	0	0
Ltf	12	0.565	0.02	3.62399	0	0
Elane	12	0.349	0.028	3.44824	0	0
Lyz2	12	0.922	0.086	3.31289	0	0
Chil3	12	0.649	0.017	3.07774	0	0
Pglyrp1	12	0.937	0.015	3.04265	0	0
Prtn3	12	0.349	0.028	2.74489	0	0
Mpo	12	0.293	0.022	2.6055	0	0
Ifitm6	12	0.622	0.01	2.55345	0	0
Tyrobp	12	0.973	0.044	2.53252	0	0
Cd52	12	0.95	0.086	2.27378	0	0
Slpi	12	0.825	0.034	2.25111	0	0
Ly6c2	12	0.816	0.03	2.23511	0	0
G0s2	12	0.808	0.081	2.10544	0	0
Ctsg	12	0.286	0.013	2.04468	0	0
Arhgdib	12	0.937	0.258	2.036	0	0
Msrb1	12	0.939	0.275	2.00076	0	0
Mmp8	12	0.378	0.004	1.8449	0	0
Fcer1g	12	0.931	0.133	1.83535	0	0
Alox5ap	12	0.889	0.047	1.83156	0	0
Prdx5	12	0.962	0.572	1.79132	0	0
Plac8	12	0.651	0.136	1.78527	0	0
Ms4a3	12	0.425	0.009	1.71599	0	0
Fcnb	12	0.457	0.004	1.6909	0	0
Cyba	12	0.946	0.449	1.62679	0	0
S100a11	12	0.983	0.614	1.61537	0	0
Cebpe	12	0.633	0.004	1.59263	0	0
Cybb	12	0.691	0.021	1.58534	0	0
Ly6g	12	0.478	0.003	1.58041	0	0
Mcemp1	12	0.731	0.008	1.57822	0	0
Gsr	12	0.886	0.276	1.54727	0	0
Anxa1	12	0.84	0.356	1.53449	0	0
Cd177	12	0.551	0.003	1.52894	0	0
Clec12a	12	0.643	0.017	1.5213	0	0
F630028O10Rik	12	0.559	0.007	1.51508	0	0
Rac2	12	0.917	0.229	1.51297	0	0
Mmp9	12	0.458	0.005	1.50369	0	0
Trem3	12	0.754	0.005	1.49615	0	0
Il1b	12	0.252	0.017	1.46441	0	0
Coro1a	12	0.906	0.147	1.46344	0	0
Serpinb1a	12	0.637	0.047	1.43349	0	0
Clec4a2	12	0.714	0.006	1.39257	0	0
Ccl6	12	0.27	0.014	1.37683	0	0
Nkg7	12	0.346	0.014	1.3599	0	0
Gsn	13	0.975	0.435	2.50829	0	0
Fn1	13	0.919	0.406	2.05277	0	0
Clec3b	13	0.66	0.056	2.05216	0	0
Dpt	13	0.721	0.027	1.93186	0	0
Col3a1	13	0.985	0.314	1.91045	0	0
Mfap5	13	0.512	0.01	1.83391	0	0
Ly6a	13	0.862	0.214	1.72728	0	0
Nbl1	13	0.916	0.241	1.67761	0	0
Tppp3	13	0.839	0.219	1.62135	0	0
Aspn	13	0.565	0.058	1.59013	0	0
Ecm1	13	0.781	0.203	1.55369	0	0
S100a6	13	0.995	0.5	1.54805	0	0
Igfbp6	13	0.861	0.203	1.4873	0	0
Mmp2	13	0.636	0.119	1.47493	0	0
Aebp1	13	0.72	0.193	1.44635	0	0
Fgl2	13	0.343	0.033	1.38971	0	0
Lgals1	13	0.939	0.442	1.37297	0	0
Col14a1	13	0.471	0.016	1.35701	0	0
S100a4	13	0.769	0.225	1.34244	0	0
Vim	13	0.985	0.671	1.29665	0	0
Tmem100	13	0.548	0.103	1.23591	0	0
Has1	13	0.396	0.041	1.21029	0	0
Tnxb	13	0.59	0.094	1.17322	0	0
Timp2	13	0.943	0.464	1.16126	0	0
Pcsk6	13	0.349	0.05	1.15214	0	0
Creb5	13	0.613	0.138	1.13378	0	0
Medag	13	0.607	0.12	1.12725	0	0
Ly6c1	13	0.748	0.209	1.10044	0	0
Cd34	13	0.502	0.087	1.09256	0	0
Thy1	13	0.36	0.036	1.06336	0	0
Pdpn	13	0.45	0.021	1.00795	0	0
Cd248	13	0.365	0.012	0.950275	0	0
Lysmd2	13	0.493	0.093	0.939479	0	0
Fndc1	13	0.391	0.059	0.904901	0	0
Col1a1	13	0.955	0.366	0.749237	0	0
Fez1	13	0.35	0.043	0.744617	0	0
Lrrn4cl	13	0.29	0.018	0.684563	0	0
Axl	13	0.601	0.147	1.03216	4.62638e-303	9.87454e-299
Fhl1	13	0.694	0.201	1.17907	2.01807e-293	4.30736e-289
Fstl1	13	0.862	0.307	1.12931	2.70496e-291	5.77346e-287
Sema3c	13	0.423	0.076	0.901337	8.11705e-289	1.7325e-284
Pcolce	13	0.881	0.351	1.16413	2.38138e-285	5.08282e-281
Lrp1	13	0.799	0.292	1.08401	4.6557e-285	9.93713e-281
Serpinf1	13	0.66	0.192	1.34424	1.61831e-284	3.45412e-280
Ssc5d	13	0.333	0.048	0.600312	1.43994e-280	3.07341e-276
Osr2	13	0.429	0.079	0.885411	4.01229e-279	8.56382e-275
Ahnak2	13	0.502	0.107	0.848195	4.97576e-277	1.06203e-272
Sdc2	13	0.704	0.243	1.29893	5.66214e-273	1.20853e-268
Ctsk	13	0.57	0.148	1.13004	6.8086e-273	1.45323e-268
Hspb8	13	0.494	0.105	0.786475	3.35885e-272	7.16914e-268
Vpreb1	14	0.992	0.059	3.70491	0	0
Igll1	14	0.988	0.049	3.44683	0	0
Vpreb3	14	0.997	0.123	2.73655	0	0
Mzb1	14	0.941	0.083	2.59145	0	0
Dntt	14	0.792	0.022	2.57844	0	0
Cd79a	14	0.965	0.109	2.33708	0	0
Ebf1	14	0.999	0.412	2.25198	0	0
Gmfg	14	0.921	0.168	2.16503	0	0
Tifa	14	0.886	0.218	1.99906	0	0
Chchd10	14	0.958	0.248	1.9894	0	0
Ptprcap	14	0.89	0.127	1.92159	0	0
Cd79b	14	0.912	0.111	1.91182	0	0
Blnk	14	0.761	0.075	1.89997	0	0
Bfsp2	14	0.575	0.035	1.81109	0	0
Rcsd1	14	0.725	0.111	1.79336	0	0
Ucp2	14	0.925	0.34	1.74597	0	0
Vpreb2	14	0.519	0.012	1.73525	0	0
Lef1	14	0.639	0.055	1.73136	0	0
Cd37	14	0.724	0.148	1.72439	0	0
Tspan13	14	0.879	0.365	1.69562	0	0
Cmtm7	14	0.82	0.355	1.63244	0	0
Slamf6	14	0.596	0.05	1.62275	0	0
Xrcc6	14	0.628	0.156	1.61186	0	0
Smarca4	14	0.754	0.257	1.59789	0	0
Arl5c	14	0.689	0.081	1.59368	0	0
Cd69	14	0.465	0.053	1.54287	0	0
Fam53b	14	0.698	0.218	1.51941	0	0
Tbc1d10c	14	0.536	0.031	1.50656	0	0
Dusp2	14	0.564	0.098	1.5019	0	0
Ptpn18	14	0.731	0.183	1.48509	0	0
Pafah1b3	14	0.688	0.169	1.47888	0	0
Gimap1	14	0.601	0.098	1.44171	0	0
Cd19	14	0.542	0.053	1.41451	0	0
Cd53	14	0.604	0.091	1.39266	0	0
Lrmp	14	0.614	0.125	1.38295	0	0
Coro1a	14	0.726	0.154	1.37757	0	0
Rac2	14	0.754	0.235	1.34117	0	0
Atp1b1	14	0.577	0.076	1.30662	0	0
Ankrd33b	14	0.416	0.03	1.30082	0	0
Slamf7	14	0.428	0.038	1.28734	0	0
Klhl6	14	0.517	0.091	1.26848	0	0
Il16	14	0.476	0.088	1.26116	0	0
Siglecg	14	0.512	0.07	1.25772	0	0
Unc93b1	14	0.596	0.145	1.24332	0	0
Laptm5	14	0.555	0.125	1.23952	0	0
Cplx2	14	0.407	0.043	1.22095	0	0
BC035044	14	0.446	0.057	1.19021	0	0
Gm37065	14	0.408	0.035	1.1809	0	0
Phldb3	14	0.375	0.025	1.17132	0	0
Cd72	14	0.485	0.071	1.17105	0	0
Acta2	15	0.805	0.032	4.17153	0	0
Rgs5	15	0.761	0.018	4.0907	0	0
Tagln	15	0.788	0.023	3.57356	0	0
Myl9	15	0.86	0.113	3.06716	0	0
Tpm2	15	0.863	0.136	3.03554	0	0
Mustn1	15	0.835	0.154	2.53581	0	0
Sncg	15	0.729	0.029	2.51672	0	0
Myh11	15	0.723	0.003	2.50733	0	0
Sparcl1	15	0.819	0.084	2.33058	0	0
Gm13889	15	0.781	0.108	2.18745	0	0
Notch3	15	0.822	0.049	2.13376	0	0
Pcp4l1	15	0.664	0.052	2.0891	0	0
Rasl11a	15	0.727	0.097	2.03345	0	0
Nrip2	15	0.627	0.009	1.99596	0	0
Rrad	15	0.576	0.084	1.99533	0	0
Tinagl1	15	0.838	0.113	1.95727	0	0
Mylk	15	0.838	0.2	1.87761	0	0
Higd1b	15	0.499	0.003	1.85818	0	0
Aspn	15	0.801	0.055	1.80688	0	0
Pln	15	0.431	0.009	1.77451	0	0
Cald1	15	0.919	0.317	1.76014	0	0
Filip1l	15	0.655	0.064	1.74126	0	0
Gucy1a3	15	0.633	0.023	1.67417	0	0
Bcam	15	0.627	0.048	1.63805	0	0
Lgals1	15	0.949	0.443	1.60482	0	0
Des	15	0.511	0.013	1.54267	0	0
Olfr558	15	0.531	0.001	1.51834	0	0
Lmod1	15	0.518	0.004	1.51569	0	0
Ppp1r14a	15	0.518	0.06	1.47226	0	0
Zak	15	0.555	0.09	1.43607	0	0
Rcan2	15	0.5	0.027	1.41881	0	0
Aoc3	15	0.534	0.006	1.41853	0	0
Pdgfa	15	0.695	0.176	1.39904	0	0
Cygb	15	0.418	0.052	1.37887	0	0
Rgs4	15	0.709	0.122	1.3525	0	0
Atp1b2	15	0.542	0.11	1.34432	0	0
Prss23	15	0.524	0.09	1.31351	0	0
Thy1	15	0.394	0.036	1.30845	0	0
Col18a1	15	0.472	0.043	1.27616	0	0
Gja4	15	0.455	0.025	1.2411	0	0
Olfml2a	15	0.476	0.059	1.2274	0	0
Pde3a	15	0.453	0.053	1.21403	0	0
Tesc	15	0.428	0.046	1.17122	0	0
Gm13861	15	0.336	0.001	1.15718	0	0
Nr2f2	15	0.613	0.129	1.14398	0	0
Rbpms2	15	0.432	0.027	1.14125	0	0
Pdlim3	15	0.398	0.003	1.13816	0	0
Tbx2	15	0.349	0.019	1.07946	0	0
Hspb2	15	0.403	0.017	1.07729	0	0
Ngf	15	0.346	0.021	1.05128	0	0
Pf4	16	0.998	0.102	5.23793	0	0
Ppbp	16	0.985	0.036	4.81797	0	0
Gp1bb	16	0.966	0.026	3.23179	0	0
Tuba4a	16	0.894	0.19	3.11049	0	0
Clec1b	16	0.903	0.01	3.10815	0	0
Gp9	16	0.915	0.027	2.86966	0	0
Plek	16	0.961	0.029	2.81462	0	0
Ctla2a	16	0.94	0.213	2.80519	0	0
Nrgn	16	0.88	0.057	2.73253	0	0
Rgs10	16	0.968	0.248	2.64908	0	0
Rgs18	16	0.898	0.044	2.62963	0	0
Zyx	16	0.951	0.157	2.49915	0	0
Rap1b	16	0.971	0.565	2.46098	0	0
Itga2b	16	0.895	0.024	2.44852	0	0
Tmsb4x	16	1	0.912	2.44215	0	0
Ywhah	16	0.96	0.577	2.40749	0	0
Rasgrp2	16	0.958	0.191	2.38631	0	0
1810058I24Rik	16	0.946	0.458	2.36605	0	0
Rab27b	16	0.854	0.027	2.33541	0	0
Fermt3	16	0.903	0.138	2.31445	0	0
Myl9	16	0.709	0.117	2.23363	0	0
Tpm4	16	0.972	0.513	2.16712	0	0
Itgb3	16	0.695	0.018	2.15811	0	0
Bin2	16	0.827	0.053	2.11359	0	0
Alox12	16	0.735	0.053	2.10812	0	0
Lat	16	0.763	0.016	2.07328	0	0
Parvb	16	0.841	0.095	2.03702	0	0
Pfn1	16	0.997	0.894	2.02589	0	0
Gp5	16	0.744	0.016	1.98042	0	0
Tmem40	16	0.809	0.041	1.97714	0	0
Treml1	16	0.74	0.003	1.92893	0	0
Prkar2b	16	0.795	0.158	1.89768	0	0
Snca	16	0.735	0.082	1.89287	0	0
Tesc	16	0.716	0.042	1.88124	0	0
Unc119	16	0.746	0.137	1.8774	0	0
Stx11	16	0.752	0.081	1.87348	0	0
Gnaz	16	0.772	0.018	1.85494	0	0
Rbpms2	16	0.804	0.021	1.84809	0	0
Myl6	16	1	0.87	1.806	0	0
Cnn2	16	0.921	0.252	1.79465	0	0
Sh3bgrl3	16	0.989	0.593	1.7821	0	0
Sord	16	0.831	0.176	1.75701	0	0
Actg1	16	1	0.898	1.73155	0	0
Dok2	16	0.619	0.009	1.7147	0	0
Gpx4	16	0.992	0.821	1.68076	0	0
Bin1	16	0.912	0.228	1.66455	0	0
Uba7	16	0.744	0.058	1.65399	0	0
F2rl2	16	0.73	0.002	1.65028	0	0
Ppif	16	0.777	0.158	1.64517	0	0
Tagln2	16	0.971	0.561	1.63432	0	0
Ccl4	17	0.565	0.014	4.0459	0	0
Ccl3	17	0.552	0.01	3.81974	0	0
Mcpt8	17	0.279	0.01	3.55444	0	0
Lyz2	17	0.568	0.099	3.30657	0	0
Tyrobp	17	0.955	0.052	3.0345	0	0
Plac8	17	0.936	0.135	2.61734	0	0
Ccl9	17	0.636	0.03	2.51182	0	0
Ifitm1	17	0.331	0.031	2.40749	0	0
Ccl6	17	0.491	0.012	2.34444	0	0
Alox5ap	17	0.892	0.054	2.23219	0	0
Fcer1g	17	0.958	0.139	2.21726	0	0
Ly6c2	17	0.546	0.041	2.12673	0	0
Rgs1	17	0.263	0.006	2.1181	0	0
Hdc	17	0.323	0.023	2.11499	0	0
Cd52	17	0.886	0.094	1.91489	0	0
Osm	17	0.417	0.018	1.88536	0	0
Ms4a6c	17	0.618	0.003	1.75706	0	0
Coro1a	17	0.944	0.153	1.72838	0	0
Il1b	17	0.334	0.018	1.58374	0	0
Ctss	17	0.541	0.023	1.57897	0	0
Ctsg	17	0.327	0.014	1.52996	0	0
Selplg	17	0.761	0.074	1.51108	0	0
Slpi	17	0.533	0.046	1.40118	0	0
Lst1	17	0.517	0.034	1.38253	0	0
Cd53	17	0.79	0.09	1.37262	0	0
Wfdc17	17	0.302	0.003	1.3497	0	0
Ccr2	17	0.52	0.002	1.34141	0	0
Rac2	17	0.913	0.235	1.34015	0	0
Lcp1	17	0.77	0.089	1.32854	0	0
Arhgdib	17	0.91	0.264	1.30909	0	0
Laptm5	17	0.828	0.122	1.30529	0	0
Spi1	17	0.706	0.057	1.29969	0	0
Cd7	17	0.279	0.003	1.28731	0	0
Cybb	17	0.517	0.03	1.28652	0	0
Napsa	17	0.682	0.061	1.27919	0	0
Lat2	17	0.551	0.008	1.26122	0	0
Ptpn18	17	0.876	0.183	1.23687	0	0
Emb	17	0.657	0.131	1.20614	0	0
Pld4	17	0.483	0.009	1.19588	0	0
Fcgr3	17	0.53	0.016	1.15913	0	0
Lilr4b	17	0.289	0.007	1.15671	0	0
Cyp4f18	17	0.374	0.019	1.11129	0	0
Itgb7	17	0.496	0.01	1.10452	0	0
Glipr1	17	0.538	0.029	1.05997	0	0
Mpeg1	17	0.451	0.004	1.05671	0	0
Igsf6	17	0.456	0.015	1.03974	0	0
F13a1	17	0.417	0.04	1.03854	0	0
Gmfg	17	0.867	0.172	1.03705	0	0
Ncf2	17	0.563	0.046	1.02986	0	0
Hcst	17	0.445	0.034	1.02717	0	0
Chodl	18	0.473	0.009	2.10719	0	0
Myf5	18	0.376	0	1.59913	0	0
Des	18	0.364	0.021	1.24849	2.03059e-197	4.33409e-193
Pdpn	18	0.315	0.029	1.00141	1.20197e-103	2.56549e-99
Dpt	18	0.261	0.041	0.823602	1.21728e-45	2.59817e-41
Tubb2b	18	0.345	0.081	1.08182	4.42803e-40	9.45118e-36
Crlf1	18	0.279	0.06	1.26806	7.31739e-36	1.56182e-31
Pdlim4	18	0.473	0.178	1.30322	4.08466e-33	8.71831e-29
Ncam1	18	0.382	0.114	1.04591	1.05123e-32	2.24375e-28
Malat1	18	1	0.978	0.648225	1.83154e-27	3.90924e-23
Cd63	18	0.873	0.612	0.725425	2.77945e-27	5.93246e-23
Dag1	18	0.491	0.218	1.1816	3.46348e-27	7.39246e-23
Gpx3	18	0.77	0.506	0.839159	6.6136e-23	1.41161e-18
Eef2	18	0.885	0.896	0.715271	3.07469e-21	6.56261e-17
Zbtb20	18	0.752	0.551	0.78707	4.05732e-20	8.65994e-16
S100a6	18	0.83	0.51	0.456677	5.35898e-20	1.14382e-15
Lgals1	18	0.691	0.452	0.821422	1.84091e-19	3.92923e-15
Fgfr1	18	0.479	0.238	0.757977	1.13783e-18	2.42859e-14
Fos	18	0.897	0.809	0.800343	2.15711e-18	4.60414e-14
Gnas	18	0.939	0.91	0.799491	2.54543e-18	5.43296e-14
Pdgfa	18	0.4	0.185	0.851832	1.2017e-17	2.56491e-13
Jund	18	0.939	0.926	0.681909	3.02885e-16	6.46477e-12
Eef1a1	18	0.994	0.985	0.461565	6.76156e-16	1.44319e-11
Myl12a	18	0.782	0.783	0.698437	7.14326e-16	1.52466e-11
Rpl13	18	0.97	0.985	0.441907	1.05595e-15	2.25381e-11
Rps14	18	0.988	0.984	0.428837	2.29612e-15	4.90083e-11
Crip2	18	0.709	0.555	0.602472	2.58537e-14	5.51822e-10
Btg1	18	0.806	0.747	0.610575	4.78439e-14	1.02118e-09
Anxa2	18	0.655	0.485	0.739354	1.07399e-13	2.29233e-09
Rps4x	18	0.964	0.972	0.499738	3.12362e-13	6.66705e-09
Eef1d	18	0.752	0.683	0.567505	5.99633e-13	1.27986e-08
Rpl21	18	0.958	0.96	0.39871	1.38364e-12	2.95324e-08
Peg3	18	0.291	0.131	0.835238	1.5863e-12	3.3858e-08
Rps5	18	0.939	0.963	0.494893	2.26759e-12	4.83993e-08
Rpl35a	18	0.97	0.975	0.369953	2.89752e-12	6.18446e-08
Rpl7	18	0.939	0.95	0.440821	4.69617e-12	1.00235e-07
Fam20c	18	0.255	0.111	1.39936	8.25125e-12	1.76115e-07
Neat1	18	0.752	0.658	0.577353	9.21248e-12	1.96631e-07
Rpl10a	18	0.958	0.921	0.397416	4.81829e-11	1.02842e-06
Rpl37	18	0.952	0.963	0.37486	5.50826e-11	1.17568e-06
Rpl24	18	0.958	0.953	0.310095	1.38708e-10	2.96057e-06
Gstm1	18	0.394	0.23	0.679316	1.48968e-10	3.17958e-06
Crip1	18	0.818	0.72	0.264495	1.57629e-10	3.36444e-06
Egr1	18	0.685	0.52	0.564853	1.6188e-10	3.45517e-06
Rps19	18	0.97	0.983	0.425343	1.78859e-10	3.81757e-06
Rpl18	18	0.927	0.943	0.360838	1.84072e-10	3.92883e-06
Serpine1	18	0.333	0.171	1.01966	2.00298e-10	4.27516e-06
Rps23	18	0.988	0.983	0.33411	3.49803e-10	7.4662e-06
Cav1	18	0.345	0.183	0.581707	3.92717e-10	8.38216e-06
Id3	18	0.77	0.678	0.529786	3.93149e-10	8.39137e-06
