# Supplementary material for: Reassessing endothelial-to-mesenchymal transition in mouse bone marrow: insights from lineage tracing models
Source: Nat Commun. 2023 Dec 20;14:8461. doi: 10.1038/s41467-023-44312-w (PMC10733381; doi:10.1038/s41467-023-44312-w)
Supplement: Supplementary file 5 — Supplementary Data 3 [file 41467_2023_44312_MOESM5_ESM.xlsx]

## Sheet: Supplementary Data 3
Supplementary Data 3 Identification of EC subclusters in the scRNA-seq of postnatal mouse bone marrow cells
A list of the top 50 marker genes in the EC subclusters identified in the scRNA-seq of collagenase-digested bone and bone marrow cells from 5-week-old wild-type mice. t-SNE visualizations of cell clusters are displayed in Fig. 2. Statistical significance was determined by two-tailed Wilcox rank-sum test (Bonferroni).

## Sheet: markers_all_DEGs_among_clusters
gene	cluster	pct.1	pct.2	avg_log2FC	p_val	p_val_adj
Col4a1	0	0.997	0.885	1.074	0	0
Aplnr	0	0.507	0.235	1.035	0	0
Col4a2	0	0.957	0.773	0.914	0	0
Gpihbp1	0	0.941	0.76	0.83	0	0
Plvap	0	0.993	0.888	0.804	0	0
Gng11	0	0.99	0.909	0.79	0	0
Hspg2	0	0.984	0.856	0.776	0	0
Emcn	0	0.993	0.859	0.763	0	0
Slco2a1	0	0.77	0.515	0.71	0	0
Ccnd1	0	0.783	0.595	0.679	0	0
Pcdh17	0	0.431	0.301	0.669	0	0.036
Plxnd1	0	0.997	0.904	0.664	0	0
Cdh5	0	0.993	0.907	0.661	0	0
Egfl7	0	0.997	0.949	0.656	0	0
Fscn1	0	0.701	0.509	0.628	0	0
Stab1	0	0.957	0.811	0.623	0	0
Sparc	0	1	0.997	0.62	0	0
Nid1	0	0.931	0.805	0.618	0	0
Mafb	0	0.964	0.904	0.614	0	0
Cmtm3	0	0.812	0.533	0.608	0	0
Plpp1	0	0.832	0.6	0.596	0	0
Fam167b	0	0.888	0.664	0.59	0	0
Marcks	0	1	0.981	0.587	0	0
Btnl9	0	0.52	0.333	0.587	0	0
Prcp	0	0.701	0.552	0.581	0	0
Fkbp1a	0	0.984	0.88	0.574	0	0
Selenop	0	0.997	0.968	0.569	0	0
Kdr	0	1	0.947	0.567	0	0
Lars2	0	0.918	0.832	0.566	0	0
Cd34	0	0.401	0.269	0.565	0	0.245
Tcf4	0	1	0.963	0.554	0	0
Rnase4	0	0.859	0.712	0.537	0	0
Jup	0	0.839	0.651	0.534	0	0
Npnt	0	0.461	0.36	0.525	0	1
Tcim	0	0.372	0.189	0.517	0	0
Lpar6	0	0.625	0.427	0.513	0	0
Tcn2	0	0.977	0.869	0.51	0	0
Serpinh1	0	0.951	0.749	0.502	0	0
Ap2s1	0	0.905	0.792	0.495	0	0
Fam43a	0	0.711	0.483	0.493	0	0
Ipo11	0	0.737	0.504	0.491	0	0
Mmp14	0	0.799	0.52	0.488	0	0
Arhgap29	0	0.799	0.581	0.488	0	0
Ets1	0	0.99	0.92	0.487	0	0
Rhoj	0	0.855	0.685	0.487	0	0
Ctla2a	0	0.947	0.763	0.485	0	0
Slc29a1	0	0.872	0.728	0.479	0	0
Flt4	0	0.921	0.784	0.479	0	0
Nrp2	0	0.941	0.76	0.476	0	0
Tie1	0	0.885	0.704	0.464	0	0
S100a8	1	0.682	0.481	6.004	0	0
S100a9	1	0.682	0.481	5.893	0	0
Retnlg	1	0.427	0.042	4.831	0	0
Camp	1	0.331	0.128	4.282	0	0
Ngp	1	0.306	0.146	4.213	0	0.001
Lyz2	1	0.701	0.069	3.724	0	0
Lcn2	1	0.401	0.04	3.295	0	0
Tyrobp	1	0.822	0.057	3.071	0	0
Cd52	1	0.752	0.04	2.742	0	0
Il1b	1	0.586	0.031	2.727	0	0
Wfdc21	1	0.369	0.038	2.714	0	0
Ifi27l2a	1	0.618	0.073	2.569	0	0
Coro1a	1	0.815	0.061	2.52	0	0
Cybb	1	0.554	0.036	2.457	0	0
Pglyrp1	1	0.592	0.023	2.295	0	0
Plac8	1	0.599	0.142	2.293	0	0
Mmp9	1	0.427	0.019	2.237	0	0
Cebpb	1	0.866	0.506	2.233	0	0
S100a6	1	0.701	0.383	2.203	0	0
Ifitm6	1	0.49	0.01	2.08	0	0
Ccl6	1	0.535	0.021	2.057	0	0
Chil3	1	0.261	0.042	2.045	0	0
Cxcl2	1	0.331	0.036	2.025	0	0
Msrb1	1	0.662	0.163	1.97	0	0
Laptm5	1	0.783	0.057	1.959	0	0
Arhgdib	1	0.86	0.238	1.957	0	0
Slpi	1	0.465	0.011	1.9	0	0
Ptprc	1	0.758	0.034	1.891	0	0
Alox5ap	1	0.745	0.031	1.882	0	0
Lst1	1	0.669	0.09	1.765	0	0
Lsp1	1	0.65	0.023	1.76	0	0
Mmp8	1	0.338	0.004	1.725	0	0
Hmgb2	1	0.936	0.707	1.71	0	0
Ly6c2	1	0.446	0.054	1.705	0	0
Prdx5	1	0.834	0.433	1.651	0	0
Lgals3	1	0.605	0.025	1.645	0	0
Rac2	1	0.732	0.042	1.608	0	0
S100a11	1	0.873	0.762	1.599	0	0
Anxa1	1	0.567	0.27	1.581	0	0
Ctss	1	0.446	0.034	1.571	0	0
Mxd1	1	0.535	0.096	1.547	0	0
Stk17b	1	0.662	0.113	1.525	0	0
Cxcr4	1	0.662	0.069	1.512	0	0
Ncf2	1	0.65	0.029	1.505	0	0
Pim1	1	0.809	0.364	1.504	0	0
Slc16a3	1	0.548	0.033	1.494	0	0
Ncf1	1	0.586	0.017	1.485	0	0
Lcp1	1	0.885	0.536	1.471	0	0
Il1r2	1	0.395	0.01	1.467	0	0
Gsr	1	0.669	0.205	1.463	0	0
Fos	2	1	0.725	2.34	0	0
Junb	2	1	0.814	2.204	0	0
Hes1	2	0.971	0.66	1.835	0	0
Ier3	2	0.952	0.395	1.792	0	0
Fosb	2	0.962	0.531	1.761	0	0
Klf4	2	0.971	0.672	1.733	0	0
Egr1	2	0.79	0.507	1.636	0	0
Adamts1	2	0.829	0.591	1.629	0	0
Jun	2	0.962	0.678	1.602	0	0
Tiparp	2	0.81	0.235	1.597	0	0
Cyr61	2	0.81	0.296	1.589	0	0
Cdkn1a	2	0.943	0.545	1.584	0	0
Apold1	2	0.695	0.24	1.54	0	0
Icam1	2	0.943	0.54	1.519	0	0
Dusp1	2	0.971	0.749	1.475	0	0
Nr4a2	2	0.743	0.239	1.367	0	0
Ppp1r15a	2	0.886	0.467	1.336	0	0
Jund	2	0.962	0.789	1.308	0	0
Zfp36	2	0.962	0.62	1.289	0	0
Fosl2	2	0.857	0.404	1.268	0	0
Socs3	2	0.79	0.242	1.225	0	0
Pnrc1	2	0.971	0.784	1.166	0	0
Ier5	2	0.952	0.618	1.163	0	0
Sbno2	2	0.867	0.415	1.152	0	0
Ier2	2	0.971	0.716	1.138	0	0
Gadd45g	2	0.743	0.31	1.121	0	0
Id1	2	0.857	0.545	1.116	0	0
Nr4a1	2	0.895	0.531	1.11	0	0
Zfp36l1	2	0.99	0.958	1.07	0	0
Btg2	2	0.924	0.718	1.037	0	0
Nfkbia	2	0.952	0.714	1.028	0	0
Plk2	2	0.8	0.437	1.024	0	0
Pim3	2	0.895	0.561	1.021	0	0
Phlda1	2	0.667	0.228	1.014	0	0
Ctsl	2	0.99	0.939	1.011	0	0
Bhlhe40	2	0.705	0.258	1.007	0	0
Ccnt1	2	0.819	0.422	0.984	0	0
Sgk1	2	0.952	0.761	0.972	0	0
Ackr1	2	0.848	0.498	0.972	0	0
Selp	2	0.848	0.456	0.953	0	0
Il6st	2	1	0.866	0.952	0	0
Tob1	2	0.762	0.328	0.938	0	0
Csrnp1	2	0.619	0.166	0.915	0	0
Ugcg	2	0.905	0.592	0.904	0	0
Sertad1	2	0.819	0.284	0.881	0	0
Lipg	2	0.705	0.3	0.875	0	0
Nfkbiz	2	0.79	0.406	0.875	0	0
Ubd	2	0.895	0.599	0.868	0	0
Ubc	2	1	0.969	0.866	0	0
Adamts5	2	0.933	0.744	0.859	0	0
Mgp	3	0.708	0.069	3.833	0	0
Fbln2	3	1	0.112	3.047	0	0
Sema3g	3	0.944	0.054	3.037	0	0
Podxl	3	0.986	0.331	2.687	0	0
Ltbp4	3	0.917	0.17	2.678	0	0
Vim	3	1	0.753	2.557	0	0
Eln	3	0.889	0.163	2.534	0	0
Fbln5	3	0.931	0.209	2.5	0	0
Gja4	3	0.861	0.025	2.386	0	0
Ly6c1	3	0.972	0.354	2.351	0	0
Clu	3	0.722	0.114	2.285	0	0
Gkn3	3	0.458	0.016	2.248	0	0
Gja5	3	0.722	0.013	2.216	0	0
Fn1	3	0.847	0.1	2.189	0	0
Igfbp3	3	0.5	0.173	2.086	0	0
Cav1	3	0.861	0.13	2.057	0	0
Klf2	3	1	0.526	2.027	0	0
Tm4sf1	3	1	0.891	1.995	0	0
Slc6a6	3	0.625	0.453	1.938	0	0.001
Cavin1	3	0.986	0.638	1.9	0	0
Mecom	3	0.75	0.04	1.849	0	0
Efnb2	3	0.792	0.148	1.8	0	0
Stmn2	3	0.708	0.01	1.798	0	0
Col18a1	3	0.653	0.153	1.773	0	0
Heg1	3	0.986	0.638	1.737	0	0
Emp2	3	0.653	0.04	1.706	0	0
Epas1	3	1	0.916	1.681	0	0
Crip1	3	0.861	0.244	1.676	0	0
Ly6a	3	1	0.809	1.642	0	0
Slc9a3r2	3	0.861	0.414	1.626	0	0
Ptprb	3	1	0.913	1.619	0	0
Lmo2	3	0.792	0.295	1.609	0	0
Ace	3	0.75	0.079	1.593	0	0
Cst3	3	1	0.855	1.585	0	0
Pcsk5	3	0.639	0.026	1.536	0	0
Sox17	3	0.722	0.142	1.524	0	0
Fryl	3	0.847	0.479	1.518	0	0
Glul	3	0.819	0.613	1.445	0	0
Vwf	3	0.5	0.072	1.437	0	0
Cd200	3	0.944	0.501	1.422	0	0
Col8a1	3	0.625	0.059	1.396	0	0
Jag2	3	0.736	0.071	1.368	0	0
Azin1	3	0.667	0.325	1.356	0	0
Sparcl1	3	0.681	0.086	1.352	0	0
Ablim1	3	0.778	0.196	1.347	0	0
Rflnb	3	0.708	0.313	1.346	0	0
Tsc22d1	3	0.944	0.496	1.334	0	0
Nebl	3	0.556	0.02	1.329	0	0
Dkk2	3	0.403	0.01	1.325	0	0
S1pr1	3	0.861	0.524	1.302	0	0
Cxcl12	4	0.951	0.373	5.21	0	0
Igfbp5	4	1	0.295	4.535	0	0
Lpl	4	0.951	0.306	3.812	0	0
Ibsp	4	0.78	0.075	3.186	0	0
Adipoq	4	0.829	0.036	3.154	0	0
Tnc	4	0.878	0.044	2.864	0	0
Serping1	4	0.878	0.049	2.803	0	0
Cxcl14	4	0.902	0.025	2.802	0	0
Gpx3	4	0.878	0.05	2.801	0	0
Serpine2	4	0.951	0.066	2.798	0	0
Lepr	4	0.878	0.1	2.609	0	0
Gas6	4	0.951	0.508	2.609	0	0
Esm1	4	0.829	0.033	2.583	0	0
Col1a2	4	0.927	0.412	2.49	0	0
Cdh11	4	0.951	0.025	2.48	0	0
Fstl1	4	0.951	0.284	2.453	0	0
Hp	4	0.902	0.16	2.429	0	0
Cfh	4	0.902	0.047	2.263	0	0
Cp	4	0.927	0.072	2.194	0	0
Chrdl1	4	0.683	0.013	2.146	0	0
Islr	4	0.878	0.016	2.139	0	0
Kitl	4	0.902	0.154	2.102	0	0
Gdpd2	4	0.902	0.024	1.992	0	0
Pdgfrb	4	0.854	0.016	1.982	0	0
Agt	4	0.829	0.008	1.973	0	0
C4b	4	0.732	0.022	1.966	0	0
Mmp13	4	0.683	0.045	1.88	0	0
Col6a1	4	0.902	0.03	1.847	0	0
Pappa	4	0.854	0.014	1.837	0	0
Trf	4	0.707	0.331	1.826	0	0
Ebf1	4	0.902	0.23	1.764	0	0
Foxc1	4	0.878	0.202	1.728	0	0
Ebf3	4	0.829	0.146	1.715	0	0
Plxdc2	4	0.634	0.014	1.697	0	0
Runx1	4	0.829	0.088	1.687	0	0
Ptprd	4	0.805	0.013	1.647	0	0
Ogn	4	0.829	0.008	1.629	0	0
Gja1	4	0.878	0.356	1.616	0	0
Clu	4	0.878	0.133	1.603	0	0
Mme	4	0.732	0.013	1.6	0	0
Fbn1	4	0.756	0.066	1.587	0	0
Rarres2	4	0.732	0.152	1.583	0	0
Fst	4	0.707	0.005	1.564	0	0
Dcn	4	0.488	0.028	1.557	0	0
Adamts2	4	0.683	0.011	1.518	0	0
Cyp1b1	4	0.634	0.008	1.487	0	0
Fgfr2	4	0.805	0.016	1.484	0	0
Olfml2b	4	0.683	0.033	1.476	0	0
Igf1	4	0.707	0.125	1.456	0	0
Fbln5	4	0.854	0.249	1.432	0	0
