# Supplementary material for: Reassessing endothelial-to-mesenchymal transition in mouse bone marrow: insights from lineage tracing models
Source: Nat Commun. 2023 Dec 20;14:8461. doi: 10.1038/s41467-023-44312-w (PMC10733381; doi:10.1038/s41467-023-44312-w)
Supplement: Supplementary file 7 — Source Data [file 41467_2023_44312_MOESM7_ESM.xlsx]

## Sheet: Fig1
	d	Expression of endothelial markers in ECs and BMSCs in the scRNA-seq of postnatal mouse bone/bone marrow cells											Expression of mesenchymal markers in ECs and BMSCs in the scRNA-seq of postnatal mouse bone/bone marrow cells
		gene	group	ncell	min	Q1	Q2	Q3	max	median	mean		gene	group	ncell	min	Q1	Q2	Q3	max	median	mean
		Pecam1	E	601	0.413559	1.65735	2.09693	2.56165	4.01569	2.09693	2.10534		Prrx1	L	3019	0.534044	1.27091	1.63007	1.99275	3.46448	1.63007	1.64871
		Pecam1	L	47	0.38111	0.788996	0.911695	1.10062	1.96343	0.911695	0.993466		Prrx1	S	294	0.66632	1.27834	1.62014	2.08733	3.40212	1.62014	1.70562
		Pecam1	S	13	0.311059	0.915092	0.962158	1.34578	2.3979	0.962158	1.15919		Prrx1	O	227	0.233774	0.757488	1.09662	1.46844	3.35826	1.09662	1.13604
		Pecam1	C	5	0.219209	0.259241	0.344286	0.502242	0.718045	0.344286	0.408604		Prrx1	E	36	0.453779	0.717022	1.0777	1.44284	2.80798	1.0777	1.15989
		Pecam1	O	7	0.241852	0.359729	0.408962	0.532023	0.857405	0.408962	0.470246		Prrx1	C	3	0.390636	0.556411	0.722186	0.907835	1.09348	0.722186	0.735435
		Cdh5	E	595	0.512753	1.73327	2.16053	2.63093	4.15328	2.16053	2.17566		Lepr	L	3763	0.252322	2.41572	2.92582	3.3036	4.33469	2.92582	2.80453
		Cdh5	L	17	0.448808	0.687938	1.10681	1.24655	2.31987	1.10681	1.06224		Lepr	S	71	0.394003	0.955168	1.1311	1.78201	3.49439	1.1311	1.41089
		Cdh5	S	8	0.753646	0.943748	1.56352	2.16482	2.56421	1.56352	1.58275		Lepr	O	77	0.223534	0.364056	0.570545	0.80791	2.07247	0.570545	0.686604
		Cdh5	C	1	0.718045	0.718045	0.718045	0.718045	0.718045	0.718045	0.718045		Lepr	E	130	0.266266	0.632536	1.09275	1.6483	3.5068	1.09275	1.26582
		Cdh5	O	1	1.92595	1.92595	1.92595	1.92595	1.92595	1.92595	1.92595		Lepr	C	6	0.231061	0.289527	0.369167	0.42591	0.476661	0.369167	0.360249
		Tek	E	450	0.430471	1.02922	1.41049	1.88094	3.36904	1.41049	1.46683		Pdgfra	L	3014	0.311636	1.24128	1.59849	1.98176	3.71618	1.59849	1.61844
		Tek	L	13	0.396154	0.474563	0.746572	0.985225	1.90863	0.746572	0.832007		Pdgfra	S	24	0.530562	1.08272	1.3585	1.74391	2.59884	1.3585	1.41383
		Tek	S	7	0.341189	0.889457	1.03668	1.40254	1.75482	1.03668	1.10238		Pdgfra	O	261	0.257595	0.830466	1.14741	1.55513	3.8223	1.14741	1.23431
		Tek	C	0	NA	NA	NA	NA	NA	NA	NA		Pdgfra	E	34	0.35513	0.708074	1.02993	1.44889	1.83424	1.02993	1.0701
		Tek	O	2	0.283236	0.283236	0.322382	0.361528	0.361528	0.322382	0.322382		Pdgfra	C	6	0.221486	0.235684	0.557606	0.780385	0.85424	0.557606	0.534501
		Emcn	E	565	0.462907	1.57773	2.06867	2.51163	3.67399	2.06867	2.04437		Col1a1	L	2871	0.324368	1.39009	1.9006	2.49696	6.59313	1.9006	2.04449
		Emcn	L	44	0.512887	0.875409	1.14607	1.42278	2.07673	1.14607	1.16278		Col1a1	S	308	0.396839	1.23831	1.79685	2.27402	5.33763	1.79685	1.89865
		Emcn	S	66	0.475483	0.785935	1.08762	1.4438	2.43516	1.08762	1.16445		Col1a1	O	412	1.84853	6.29291	6.85507	7.17981	8.00352	6.85507	6.66225
		Emcn	C	1	1.42341	1.42341	1.42341	1.42341	1.42341	1.42341	1.42341		Col1a1	E	353	0.277779	0.877422	1.1997	1.65735	5.00376	1.1997	1.38523
		Emcn	O	2	0.480913	0.480913	0.562616	0.64432	0.64432	0.562616	0.562616		Col1a1	C	88	0.227502	0.421311	0.633623	0.956281	6.64732	0.633623	0.855989

## Sheet: Fig3
a	Doublet ratios in EC subclusters in the scRNA-seq analysis of postnatal bone/bone marrow cells
EC subclusters	0	1	2	3	4
doublet ratios (%)	2.30263	83.4395	11.4286	6.94444	92.6829
d	Percentage of CD31+ cells in Tomato+ nonhematopoietic bone marrow cells of Prrx1-Cre;R26T and Lepr-Cre;R26T mice
	Percentage (%)
	Prrx1-Cre;R26T	Lepr-Cre;R26T
#1	0.96	0.99
#2	0.35	0.57
#3	0.68	0.83
	Percentage of CDH5+TIE2+ cells in CD31+Tomato+ nonhematopoietic bone marrow cells of Prrx1-Cre;R26T and Lepr-Cre;R26T mice
	Percentage (%)
	Prrx1-Cre;R26T	Lepr-Cre;R26T
#1	90.6	87.3
#2	86.7	85.2
#3	86	80.8
	Doublet ratios in live nonhematopoietic bone marrow cells of Prrx1-Cre;R26T and Lepr-Cre;R26T mice
			Percentage (%)
		Live	Tomato+	CD31+Tomato+	CDH5+TIE2+CD31+Tomato+
Prrx1-Cre;R26T	#1	5.3	17.3	76.6	79.3
	#2	4.54	15.7	70	76.9
	#3	5.06	16	66	67.4
Lepr-Cre;R26T	#1	5.25	15.2	74.5	79.2
	#2	5.13	15.4	85.2	87
	#3	4.01	12.8	69.2	81

## Sheet: Fig 4
b	Percentage of Tomato+ cells in cultured BMSCs of Cdh5-tetO-Cre;R26T and Tek-CreERT2;R26T mice
			percentage(%)
	Cdh5-tetO-Cre;R26T	#1	0.42
		#2	0.37
		#3	0.18
	Tek-ERT2-Cre;R26T	#1	2.03
		#2	1.99
		#3	1.69
d			Expression of mesenchymal/hematopoietic/endothelial markers in FACS-purified Tomato+ BMSCs of Cdh5-tetO-Cre;R26T and Tek-CreERT2;R26T mice
			Percentage of cells that stained positive for antibodies (%)
				Tomato+	Sca1+	CD29+	CD44+	CD45+	CDH5+	TIE2+
	Cdh5-tetO-Cre;R26T	Unstain/Isotype	#1	NA	0.068	0.068	0.068	0.00376	0.026	0.000912
			#2	NA	0.086	0.086	0.086	0.00558	0.012	0.000564
			#3	NA	0.15	0.15	0.15	0.00524	0.011	0.00152
	Cdh5-tetO-Cre;R26T	Antibody	#1	98.9	92.5	100	99.9	0.18	0.024	0.018
			#2	98.6	92.9	100	99.8	0.18	0.043	0.00619
			#3	98.2	92.2	100	99.6	0.26	0.039	0.0037
	Tek-CreERT2;R26T	Unstain/Isotype	#1	NA	0.35	0.35	0.35	0.088	0.019	0.02
			#2	NA	0.89	0.89	0.89	0.28	0.019	0.076
			#3	NA	0.81	0.81	0.81	0.24	0.035	0.14
	Tek-CreERT2;R26T	Antibody	#1	90.7	99.6	99.9	99.8	0.14	0.05	0.067
			#2	93.2	99.7	99.7	100	0.074	0.082	0.22
			#3	90.4	99.6	99.4	100	0.12	0.1	0.15
e	Percentage of Tomato+ cells in uncultured BMSCs of Cdh5-tetO-Cre;R26T and Tek-ERT2-Cre;R26T mice
			Percentage (%)
	Cdh5-tetO-Cre;R26T		PDGFRa+	CD51+
		#1	0.042	0.12
		#2	0.052	0.069
		#3	0	0.11
	Tek-CreERT2;R26T		PDGFRa+	CD51+
		#1	0.22	0.25
		#2	0.067	0.066
		#3	0.081	0.14

## Sheet: Fig 5
f	Number of Tomato+ endosteal bone lining cells in the tibia/femur sections of Cdh5-tetO-Cre;R26T and Tek-CreERT2;R26T mice				g	Percentage of Tomato+ cells in RUNX2+ endosteal osteoblasts in the tibia/femur sections of Cdh5-tetO-Cre;R26T and Tek-CreERT2;R26T mice
						frequency of Tomato+ cells in Runx2+ cells on endosteum (%)
		Tomato+ cells/mm endosteal surface					Percentage (%)
		Cdh5-tetO-Cre;R26T	Tek-CreERT2;R26T				Cdh5-tetO-Cre;R26T	Tek-CreERT2;R26T
	#1	1.02347	3.02119			#1	2.7972	0
	#2	0.905478	2.08812			#2	1.42518	0
	#3	1.06	3.17703			#3	1.62	0
h	Percentage of Tomato+ osteocytes in the cortical bone of the tibia/femur sections of Cdh5-tetO-Cre;R26T and Tek-CreERT2;R26T mice				i	Number of Tomato+ trabecular bone lining cells in the tibia/femur sections of Cdh5-tetO-Cre;R26T and Tek-CreERT2;R26T mice
		Percentage (%)					Tomato+ cells/mm trabecular surface
		Cdh5-tetO-Cre;R26T	Tek-CreERT2;R26T				Cdh5-tetO-Cre;R26T	Tek-CreERT2;R26T
	#1	2.53	0			#1	0.388082	6.69075
	#2	2.93	0			#2	0.154804	6.35405
	#3	2.1	0			#3	0	7.51632
j	Number of Tomato+ metaphysteal stromal cells in tibia/femur sections of Cdh5-tetO-Cre;R26T and Tek-CreERT2;R26T mice
		Tomato+ cells/mm2 metaphysteal area
		Cdh5-tetO-Cre;R26T	Tek-CreERT2;R26T
	#1	3.98048	37.9219
	#2	3.08295	50.5751
	#3	0	56.4602

## Sheet: Fig 6
	c	Colocalization of EMCN and αSMA in SMCs/PCs of wild-type mice			d	Percentage of EMCN+ SMCs/PCs in αSMA+ cells
		Pearson correlation coefficient				Percentage (%)
		#1	0.6		#1	19.77
		#2	0.64		#2	22.31
		#3	0.62		#3	15
		#4	0.69
		#5	0.62
		#6	0.58
		#7	0.59
		#8	0.63
		#9	0.47
	f	Colocalization of Tomato and αSMA in SMCs/PCs of Cdh5-tetO-Cre;R26T mice			g	Percentage of Tomato+ SMCs/PCs in αSMA+ cells
		Pearson correlation coefficient				Percentage (%)
		#1	0.01		#1	0
		#2	0.01		#2	0
		#3	0.14		#3	0
		#4	0.09
		#5	-0.15
		#6	0.21
		#7	0.24
		#8	0.09
		#9	0.15
	i	Expression of mesenchymal/hematopoietic/endothelial markers in MACS/FACS-purified EMCN+ BMSCs from wild-type mice
		Percentage of cells that stained positive for antibodies (%)
			Sca1+	CD29+	CD44+	CD45+	EMCN+	CD31+	CDH5+	TIE2+
	Unstain/Isotype	#1	0.15	0.15	0.15	0.32	0.065	0.061	0.061	0.065
		#2	0.088	0.088	0.088	0.073	0.13	0.33	0.33	0.13
		#3	0.063	0.063	0.063	0.058	0.098	0.33	0.33	0.098
	Antibody	#1	99.6	99.7	99.7	0.46	98.1	0.15	0.1	0.11
		#2	99.3	99.1	99.9	1.12	97	0.035	0.056	0.049
		#3	99.7	99.9	99.9	2.12	94	0.24	0.23	0.2
	j	Frequencies of CD31/EMCN-expressing cells in P0/P2 EGM-cultured bone marrow cells					Expression of CDH5 and TIE2 in CD31/EMCN-expressing subsets of P0 EGM-cultured bone marrow cells
		Percentage in the CD45− gate (%)					Percentage in the parent gate (%)
			CD31+EMCN+	CD31−EMCN+				CDH5+TIE2−	CDH5+TIE2+	CDH5−TIE2+	CDH5−TIE2−
	P0	#1	8.66	0.09		CD31+EMCN+	#1	4.27	91.2	3.47	1.07
		#2	40.3	0.37			#2	3.31	89.4	5.79	1.55
		#3	39.8	0.4			#3	4	90.2	4.26	1.52
		#4	12.6	0.16			#4	3.33	91.7	4.17	0.83
		#5	5.48	0.12			#5	3.91	91.5	3.56	1.07
		#6	8.17	0.15			#6	3.28	90.8	4.84	1.09
	P2	#1	0.009	0.23		CD31−EMCN+	#1	0	0	0	100
		#2	0.008	0.08			#2	4.55	0	0	95.5
		#3	0.007	0.15			#3	0	0	0	100
		#4	0	0.39			#4	0	0	0	100
		#5	0	0.34			#5	0	0	0	100
		#6	0.002	0.29			#6	8.33	0	0	91.7
	k	Expression of EMCN/Tomato in EGM-cultured bone marrow cells of Cdh5-tetO-Cre;R26T mice mice
		Percentage in cultured BMSCs (%)
		EMCN+Tomato−	EMCN+Tomato+
	#1	0.22	0.018
	#2	0.29	0.014
	#3	0.19	0.0038

## Sheet: Fig 7
	b	Bone marrow celluarity in PBS/5-FU-treated Cdh5-tetO-Cre;R26T mice					c	Percentage of CD11b/LY6G+ myeloid cells in CD45+ cells of PBS/5-FU-treated Cdh5-tetO-Cre;R26T mice					d	Percentage of Tomato+ cells in cultured BMSCs of PBS/5-FU-treated Cdh5-tetO-Cre;R26T mice
		Cell count (×10^7)						Percentage (%)						Percentage (%)
	1W	PBS	#1	5.72			1W	PBS	#1	50.4			1W	PBS	#1	0.27
			#2	6.372					#2	51.8					#2	0.25
			#3	5.825					#3	49.3					#3	0.23
			#4	6.24					#4	45.3					#4	0.24
		5-FU	#1	1.235				5-FU	#1	13.2				5-FU	#1	0.17
			#2	0.881413					#2	17.1					#2	0.15
			#3	0.8244					#3	22.3					#3	0.16
			#4	0.845697					#4	22.5					#4	0.08
	2W	PBS	#1	6.24			2W	PBS	#1	57.2			2W	PBS	#1	0.18
			#2	6.28					#2	57.3					#2	0.35
			#3	4.88					#3	51					#3	0.33
		5-FU	#1	3.08				5-FU	#1	75.6				5-FU	#1	0.14
			#2	3.74					#2	70.7					#2	0.037
			#3	3.42					#3	77.4					#3	0.047
	4W	PBS	#1	6.704			4W	PBS	#1	53.4			4W	PBS	#1	0.16
			#2	6.072					#2	52.8					#2	0.14
			#3	6.704					#3	49.5					#3	0.14
		5-FU	#1	6.96				5-FU	#1	62.1				5-FU	#1	0.17
			#2	6.84					#2	65.3					#2	0.1
			#3	7.728					#3	65.3					#3	0.09
	e	Percentage of Tomato+PDGFRα+ cells in uncultured Lin−CD45−CD31−cells of PBS/5-FU-treated Cdh5-tetO-Cre;R26T mice						Number of Tomato+PDGFRα+ cells in uncultured Lin−CD45−CD31−cells of PBS/5-FU-treated Cdh5-tetO-Cre;R26T mice					f	Percentage of Tomato+ cells in cultured BMSCs of PBS/5-FU-treated Cdh5-tetO-Cre;R26T mice (additional doxycycline treatment after PBS/5-FU administration)
		Percentage (%)						Cell count (×10^2)						Percentage (%)
	2W	PBS	#1	0.02			2W	PBS	#1	1.32			2W	PBS	#1	0.31
			#2	0.047					#2	1.6					#2	0.33
			#3	0.031					#3	1.88					#3	0.45
		5-FU	#1	0.019				5-FU	#1	0.2				5-FU	#1	0.34
			#2	0.00967					#2	0.12					#2	0.25
			#3	0.00928					#3	0.36					#3	0.29

## Sheet: Fig S3
	b	Expression of mesenchymal markers in ECs and BMSCs in the reanalyzed scRNA-seq datasets
	Tikhonova et al.	gene	group	ncell	min	Q1	Q2	Q3	max	median	mean
		Pecam1	L	120	0.47126	0.985983	1.17384	1.38357	2.99018	1.17384	1.22293
		Pecam1	E	866	0.962958	1.41423	1.73686	2.11724	3.60201	1.73686	1.8034
		Pecam1	O	66	0.201173	0.348724	0.481198	0.692648	1.80834	0.481198	0.576061
		Pecam1	S	0	NA	NA	NA	NA	NA	NA	NA
		Cdh5	L	189	0.404136	1.03986	1.31292	1.62727	3.31219	1.31292	1.35422
		Cdh5	E	1158	0.822634	1.7311	2.14727	2.48769	3.49939	2.14727	2.12319
		Cdh5	O	37	0.281718	0.387585	0.535302	1.13224	2.29201	0.535302	0.812323
		Cdh5	S	0	NA	NA	NA	NA	NA	NA	NA
		Tek	L	65	0.617369	0.928955	1.14552	1.42469	1.88243	1.14552	1.16786
		Tek	E	623	0.687643	1.30518	1.47123	1.79865	3.09464	1.47123	1.56213
		Tek	O	22	0.240281	0.605682	0.811738	0.921421	1.48812	0.811738	0.80833
		Tek	S	0	NA	NA	NA	NA	NA	NA	NA
		Emcn	L	147	0.415722	1.02452	1.2735	1.52035	2.69057	1.2735	1.31874
		Emcn	E	985	1.02211	1.46865	1.89939	2.29301	3.54023	1.89939	1.92801
		Emcn	O	29	0.196831	0.33174	0.530202	0.795683	1.93743	0.530202	0.676883
		Emcn	S	6	0.84829	0.951883	1.12836	1.80884	2.4784	1.12836	1.39069
	Baccin et al.	gene	group	ncell	min	Q1	Q2	Q3	max	median	mean
		Pecam1	E	162	1.35056	1.99789	2.46925	2.91352	4.53529	2.46925	2.53089
		Pecam1	F	134	0.949448	1.29484	1.48653	1.71	2.48031	1.48653	1.52949
		Cdh5	E	149	1.19086	1.75127	2.14394	2.49753	3.33057	2.14394	2.15491
		Cdh5	F	5	0.873746	1.02772	1.07581	1.08132	1.16671	1.07581	1.04506
		Tek	E	66	0.900969	1.59833	1.9101	2.13009	2.88488	1.9101	1.87819
		Tek	F	86	0.66891	0.956991	1.10546	1.57727	2.26083	1.10546	1.27135
		Emcn	E	130	0.998673	1.85487	2.27365	2.72558	3.47201	2.27365	2.3074
		Emcn	F	12	0.83744	1.14436	1.23808	1.47664	2.19085	1.23808	1.33179
	Baryawno et al.	gene	group	ncell	min	Q1	Q2	Q3	max	median	mean
		Pecam1	C	758	0.222118	0.640243	0.895299	1.22695	2.48298	0.895299	0.976567
		Pecam1	E	4715	0.461537	1.69125	2.12781	2.55121	4.5508	2.12781	2.15706
		Pecam1	O	230	0.362681	0.822276	1.06848	1.47252	2.61787	1.06848	1.16221
		Pecam1	S/P	58	0.638087	1.24903	1.54871	1.83248	2.7094	1.54871	1.57034
		Pecam1	L	278	0.700886	1.23657	1.48257	1.81677	2.82125	1.48257	1.55154
		Pecam1	F	592	0.374793	0.893526	1.13589	1.4772	2.59348	1.13589	1.21419
		Cdh5	C	210	0.325979	0.633821	0.961409	1.44417	2.67746	0.961409	1.10432
		Cdh5	E	5714	0.72156	1.95038	2.32471	2.70686	4.55931	2.32471	2.34063
		Cdh5	O	69	0.319971	0.906211	1.23866	1.62848	2.6776	1.23866	1.30623
		Cdh5	S/P	19	0.638087	1.09159	1.5274	1.87921	2.7648	1.5274	1.54284
		Cdh5	L	59	0.71207	1.18668	1.42757	2.04347	2.93015	1.42757	1.61551
		Cdh5	F	132	0.495773	0.936199	1.20222	1.58121	3.24189	1.20222	1.3041
		Tek	C	74	0.233785	0.562437	0.744242	0.979477	2.46655	0.744242	0.815247
		Tek	E	2555	0.595462	1.38155	1.68523	2.06043	3.81071	1.68523	1.74542
		Tek	O	25	0.38367	0.623811	0.860936	1.13539	2.32318	0.860936	0.984036
		Tek	S/P	7	0.857639	0.951139	1.11117	1.42482	1.9335	1.11117	1.23632
		Tek	L	23	0.582049	1.04975	1.42517	1.64156	2.5952	1.42517	1.38659
		Tek	F	66	0.51024	0.90332	1.1705	1.53479	2.73362	1.1705	1.26967
		Emcn	C	152	0.269238	0.595905	0.902234	1.18799	2.11351	0.902234	0.939837
		Emcn	E	4695	0.531428	1.7333	2.14983	2.56186	4.22616	2.14983	2.17486
		Emcn	O	58	0.432798	0.916801	1.14238	1.63554	2.64175	1.14238	1.2672
		Emcn	S/P	58	0.779553	1.29292	1.73378	2.13468	2.89021	1.73378	1.7243
		Emcn	L	56	0.790382	1.22803	1.50196	1.76517	2.42609	1.50196	1.5177
		Emcn	F	71	0.461233	0.826015	1.07137	1.29302	2.58948	1.07137	1.1297

## Sheet: Fig S4
b	Percentage of Tomato+ ECs in EGM-cultured bone marrow cells of Prrx1-/Lepr-Cre;R26T mice
		Percentage in CD31/EMCN+ ECs (%)
		Prrx1-Cre	Lepr-Cre
	#1	0	0
	#2	0	0
	#3	0	0
	#4	0	0
	#5	0	0
	#6	0	0
d	Percentage of Tomato+ ECs in tibia/femur sections of Prrx1-/Lepr-Cre;R26T mice
		Percentage in CD31/EMCN+ ECs (%)
		Prrx1-Cre	Lepr-Cre
	#1	0	0
	#2	0	0
	#3	0	0
	#4	0	0
	#5	0	0
	#6	0	0

## Sheet: Fig S5
c	Frequency of Tomato+ ECs in tibia/femur sections of Cdh5-tetO-Cre;R26T and Tek-CreERT2;R26T mice
		Percentage in CD31/EMCN+ ECs (%)
		Cdh5-tetO-Cre;R26T	Tek-CreERT2;R26T
	#1	96.3	97.59
	#2	93.68	94.81
	#3	97.01	98.86
e	Frequency of Tomato+ cells in EGM-cultured ECs of Cdh5-tetO-Cre;R26T and Tek-CreERT2;R26T mice
		Percentage in CD31/EMCN+ ECs (%)
		Cdh5-tetO-Cre;R26T		Tek-CreERT2;R26T
	#1	94.4		92.9
	#2	92.6		95
	#3	93.8		91.4

## Sheet: Fig S6
b	Frequency of Tomato+ cells within CD45+ cells in tibia/femur sections from Cdh5-tetO-Cre;R26T and Tek-CreERT2;R26T mice
		frequency (%)
		Cdh5-tetO-Cre;R26T	Tek-CreERT2;R26T
	#1	3.5	4.35256
	#2	4	5.6
	#3	3.51	6.47059

[truncated: 3 more sheets: Fig S7, Fig S8, Fig S9]
